# Supplementary material for: The Plasmodium falciparum RING Finger Protein PfRNF1 Forms an Interaction Network with Regulators of Sexual Development
Source: Int J Mol Sci. 2025 Jun 7;26(12):5470. doi: 10.3390/ijms26125470 (PMC12193022; doi:10.3390/ijms26125470)
Supplement: Supplementary file 1 [file ijms-26-05470-s001.zip]

Archive with 8 entries (8 files):
- Farrukh et al-IJMS-Figure S1.pdf
- Farrukh et al-IJMS-Figure S2.pdf
- Farrukh et al-IJMS-Figure S3.pdf
- Farrukh et al-IJMS-Figure S4.pdf
- Farrukh et al-IJMS-Table S1-peptide hits.xlsx
- Farrukh et al-IJMS-Table S2-PfRNF1 interactors.xlsx
- Farrukh et al-IJMS-Table S3-string MLC clusters.xlsx
- Farrukh et al-IJMS-Table S4-primers.pdf
