# Supplementary material for: The Plasmodium falciparum RING Finger Protein PfRNF1 Forms an Interaction Network with Regulators of Sexual Development
Source: Int J Mol Sci. 2025 Jun 7;26(12):5470. doi: 10.3390/ijms26125470 (PMC12193022; doi:10.3390/ijms26125470)
Supplement: Supplementary file 1 [file ijms-26-05470-s001.zip › Farrukh et al-IJMS-Table S1-peptide hits.xlsx]

## Sheet: Description
		The Plasmodium falciparum RING finger protein PfRNF1 forms an interaction network with regulators of sexual development
		Afia Farrukh, Sherihan Musa, Ute Distler, Stefan Tenzer, Gabriele Pradel and Che Julius Ngwa
		Table S1. List of peptides following PfRNF1 BioID-MS

## Sheet: Peptide counts imGC
Protein IDs	Majority protein IDs	Peptide counts (all)	Peptide counts (razor+unique)	Peptide counts (unique)	Protein names	Gene names	Fasta headers	Number of proteins	Peptides	Razor + unique peptides	Unique peptides	Peptides S2021-092-10_1	Peptides S2021-092-10_2	Peptides S2021-092-10_3	Peptides S2021-092-11_1	Peptides S2021-092-11_2	Peptides S2021-092-11_3	Peptides S2021-092-12_1	Peptides S2021-092-12_2	Peptides S2021-092-12_3	Peptides S2021-092-13_1	Peptides S2021-092-13_2	Peptides S2021-092-13_3	Peptides S2021-092-14_1	Peptides S2021-092-14_2	Peptides S2021-092-14_3	Peptides S2021-092-15_1	Peptides S2021-092-15_2	Peptides S2021-092-15_3	Sequence coverage [%]	Unique + razor sequence coverage [%]	Unique sequence coverage [%]	Mol. weight [kDa]	Sequence length	Q-value	Score	Intensity	Intensity S2021-092-10_1	Intensity S2021-092-10_2	Intensity S2021-092-10_3	Intensity S2021-092-11_1	Intensity S2021-092-11_2	Intensity S2021-092-11_3	Intensity S2021-092-12_1	Intensity S2021-092-12_2	Intensity S2021-092-12_3	Intensity S2021-092-13_1	Intensity S2021-092-13_2	Intensity S2021-092-13_3
C0H5J5	C0H5J5	3	3	3		MAL13P1.303	tr|C0H5J5|C0H5J5_PLAF7 RNA-binding protein, putative OS=Plasmodium falciparum (isolate 3D7) OX=36329 GN=PF3D7_1360900.1 PE=4 SV=2	1	3	3	3	2	2	1	2	2	2	2	3	2	2	3	3	2	3	3	2	3	3	7.2	7.2	7.2	44.813	389	0	42.005	229940000	593400	881220	260160	975910	1347200	1211200	8373400	11587000	12050000	32126000	35593000	43449000
Q8IJX4	Q8IJX4	12	12	12		PF10_0067	tr|Q8IJX4|Q8IJX4_PLAF7 Uncharacterized protein OS=Plasmodium falciparum (isolate 3D7) OX=36329 GN=PF3D7_1006700 PE=4 SV=2	1	12	12	12	1	1	2	0	1	1	9	8	7	11	12	11	8	10	9	10	11	11	27.9	27.9	27.9	45.623	383	0	156.15	880220000	61777	81443	515940	0	192230	193200	14676000	14513000	10088000	149660000	164620000	181840000
Q8I2P8	Q8I2P8	36	36	36		PFI1280c	tr|Q8I2P8|Q8I2P8_PLAF7 Protein kinase, putative OS=Plasmodium falciparum (isolate 3D7) OX=36329 GN=PF3D7_0926100 PE=4 SV=1	1	36	36	36	7	4	6	9	4	3	11	14	15	31	33	31	24	28	21	27	24	23	15.4	15.4	15.4	366.96	3178	0	323.31	803770000	3445900	2008600	1453900	3048900	1944600	1466300	8336000	13147000	17097000	149600000	152160000	166570000
Q8ID28	Q8ID28	3	3	3		MAL13P1.343	tr|Q8ID28|Q8ID28_PLAF7 26S proteasome regulatory subunit RPN11, putative OS=Plasmodium falciparum (isolate 3D7) OX=36329 GN=PF3D7_1368100 PE=4 SV=1	1	3	3	3	0	0	0	0	0	0	1	1	1	3	3	3	2	3	2	3	2	2	10.3	10.3	10.3	35.211	311	0	19.018	30036000	0	0	0	0	0	0	514190	772140	575000	5803900	5326400	7064900
Q8IJL2	Q8IJL2	7	7	7		PF10_0183	tr|Q8IJL2|Q8IJL2_PLAF7 Eukaryotic translation initiation factor subunit eIF2A, putative OS=Plasmodium falciparum (isolate 3D7) OX=36329 GN=PF3D7_1019000 PE=4 SV=1	1	7	7	7	0	0	0	0	0	0	0	0	1	6	5	7	3	3	3	3	3	3	3.6	3.6	3.6	280.75	2405	0	44.165	44237000	0	0	0	0	0	0	0	0	513130	9841100	7796200	14792000
C6KSW2	C6KSW2	18	18	18		PFF0575c	tr|C6KSW2|C6KSW2_PLAF7 Uncharacterized protein OS=Plasmodium falciparum (isolate 3D7) OX=36329 GN=PF3D7_0611800 PE=4 SV=1	1	18	18	18	0	0	0	0	0	0	5	6	5	16	15	17	9	9	10	13	12	12	9	9	9	374.89	3248	0	163.88	201020000	0	0	0	0	0	0	3630000	5294300	6639200	38058000	39711000	38817000
C0H4L6	C0H4L6	21	21	21		MAL7P1.204	tr|C0H4L6|C0H4L6_PLAF7 Uncharacterized protein OS=Plasmodium falciparum (isolate 3D7) OX=36329 GN=PF3D7_0706500 PE=4 SV=1	1	21	21	21	1	0	0	0	0	0	9	8	5	20	19	19	12	12	13	13	14	15	16.9	16.9	16.9	196.57	1706	0	323.31	539930000	194610	0	0	0	0	0	18751000	19452000	10590000	102750000	89727000	117130000
Q8I542	Q8I542	4	4	4		PFL1845c	tr|Q8I542|Q8I542_PLAF7 Calcyclin binding protein, putative OS=Plasmodium falciparum (isolate 3D7) OX=36329 GN=PF3D7_1238100 PE=4 SV=2	1	4	4	4	1	2	1	1	1	1	3	3	3	3	4	3	4	3	4	3	3	2	22.8	22.8	22.8	26.643	228	0	32.062	101950000	163640	429910	257520	245590	214490	345040	5235500	5729100	7583200	13832000	15869000	17137000
A0A144A255;A0A144A0F7	A0A144A255;A0A144A0F7	10;10	10;10	10;10			tr|A0A144A255|A0A144A255_PLAF7 Uncharacterized protein OS=Plasmodium falciparum (isolate 3D7) OX=36329 GN=PF3D7_1233200.2 PE=4 SV=1;tr|A0A144A0F7|A0A144A0F7_PLAF7 Uncharacterized protein OS=Plasmodium falciparum (isolate 3D7) OX=36329 GN=PF3D7_1233200.1 PE	2	10	10	10	1	0	0	1	0	0	1	2	1	10	10	9	5	5	6	7	6	8	4.3	4.3	4.3	382.69	3231	0	111.81	124450000	1644100	0	0	1411500	0	0	461400	2931800	1164600	26671000	27223000	26963000
Q8I5T2	Q8I5T2	7	7	7	Glutathione peroxidase	PFL0595c	tr|Q8I5T2|Q8I5T2_PLAF7 Glutathione peroxidase OS=Plasmodium falciparum (isolate 3D7) OX=36329 GN=PF3D7_1212000 PE=3 SV=1	1	7	7	7	2	1	0	1	1	0	4	3	4	7	7	7	7	6	6	6	6	7	31.2	31.2	31.2	23.952	205	0	69.425	315130000	444280	420760	0	668010	183300	0	5471800	3083100	6263100	51631000	53203000	69074000
Q76NN6	Q76NN6	9	9	9		PFD0950w	tr|Q76NN6|Q76NN6_PLAF7 Ran-specific GTPase-activating protein 1, putative OS=Plasmodium falciparum (isolate 3D7) OX=36329 GN=PF3D7_0419600 PE=4 SV=1	1	9	9	9	1	1	1	2	1	1	9	7	8	8	8	9	9	8	8	7	7	8	31.4	31.4	31.4	33.195	280	0	152.53	1858100000	314070	474620	976570	1176300	1221200	746710	141100000	126470000	160900000	292200000	245250000	290290000
C0H4T9	C0H4T9	14	14	14		MAL8P1.104	tr|C0H4T9|C0H4T9_PLAF7 CCR4-associated factor 1 OS=Plasmodium falciparum (isolate 3D7) OX=36329 GN=PF3D7_0811300 PE=4 SV=1	1	14	14	14	3	3	5	3	3	0	6	7	7	14	13	12	14	10	8	14	13	13	11.7	11.7	11.7	200.21	1774	0	118.05	513420000	685220	2895200	2264500	1987300	1007900	0	65331000	70148000	64293000	55719000	56459000	47893000
Q8IBV5	Q8IBV5	10	10	10		PF07_0056	tr|Q8IBV5|Q8IBV5_PLAF7 Uncharacterized protein OS=Plasmodium falciparum (isolate 3D7) OX=36329 GN=PF3D7_0714200 PE=4 SV=1	1	10	10	10	0	1	0	1	2	1	2	1	2	8	9	9	2	3	3	6	6	6	9	9	9	159.53	1361	0	61.586	77372000	0	466850	0	136790	645580	445310	1069000	925580	1471900	17598000	17460000	18424000
Q8II77	Q8II77	8	8	8		PF11_0297	tr|Q8II77|Q8II77_PLAF7 CCR4-NOT transcription complex subunit 2, putative OS=Plasmodium falciparum (isolate 3D7) OX=36329 GN=PF3D7_1128600 PE=4 SV=1	1	8	8	8	0	0	0	1	0	0	3	2	3	8	7	7	5	5	4	6	5	5	12	12	12	65.782	559	0	68.103	196400000	0	0	0	120620	0	0	5174400	3193200	5078200	34971000	37449000	39210000
Q8I3A3	Q8I3A3	9	9	9		PFI0225w	tr|Q8I3A3|Q8I3A3_PLAF7 Ubiquitin specific protease, putative OS=Plasmodium falciparum (isolate 3D7) OX=36329 GN=PF3D7_0904600 PE=3 SV=1	1	9	9	9	0	0	0	1	0	0	1	2	3	8	8	9	5	5	4	9	9	8	7.5	7.5	7.5	207.57	1770	0	57.719	116080000	0	0	0	210240	0	0	439740	845870	2157700	22337000	23377000	28713000
Q8IAU1;Q8I5E7	Q8IAU1	20;1	20;1	20;1		PF08_0096	tr|Q8IAU1|Q8IAU1_PLAF7 ATP-dependent RNA helicase DBP1, putative OS=Plasmodium falciparum (isolate 3D7) OX=36329 GN=PF3D7_0810600 PE=4 SV=1	2	20	20	20	7	6	9	3	3	5	12	13	11	19	20	20	14	15	13	17	17	15	30.4	30.4	30.4	108.63	941	0	323.31	1184500000	4012100	5890100	6471300	2580200	2274300	3871100	84929000	89844000	88962000	144950000	167830000	184650000
Q8I2R3	Q8I2R3	5	5	5		PFI1200w	tr|Q8I2R3|Q8I2R3_PLAF7 Uncharacterized protein OS=Plasmodium falciparum (isolate 3D7) OX=36329 GN=PF3D7_0924400 PE=4 SV=1	1	5	5	5	0	0	0	0	0	0	1	1	1	4	5	4	4	3	3	4	4	4	5.5	5.5	5.5	144.68	1245	0	37.489	46886000	0	0	0	0	0	0	288020	1353600	808440	7422900	8018900	9815700
Q8I567	Q8I567	4	4	4		PFL1715w	tr|Q8I567|Q8I567_PLAF7 mRNA methyltransferase, putative OS=Plasmodium falciparum (isolate 3D7) OX=36329 GN=PF3D7_1235500 PE=3 SV=1	1	4	4	4	0	0	0	0	0	0	2	2	2	3	4	4	3	3	3	2	2	3	8.7	8.7	8.7	75.051	646	0	25.205	37665000	0	0	0	0	0	0	1763100	873250	802810	5801100	7344400	7237400
Q8I259	Q8I259	26	26	26		PFA_0410w	tr|Q8I259|Q8I259_PLAF7 Uncharacterized protein OS=Plasmodium falciparum (isolate 3D7) OX=36329 GN=PF3D7_0108300 PE=4 SV=2	1	26	26	26	7	9	9	5	7	5	9	10	11	24	26	26	18	15	19	17	18	19	17.3	17.3	17.3	254.99	2221	0	323.31	705660000	2554300	3761700	4458700	3323200	5599800	2656800	16671000	18651000	28953000	101660000	115500000	132790000
Q7KQK3	Q7KQK3	8	8	8		PFL0565w	tr|Q7KQK3|Q7KQK3_PLAF7 Heat shock protein DNAJ homologue Pfj4 OS=Plasmodium falciparum (isolate 3D7) OX=36329 GN=PF3D7_1211400 PE=4 SV=1	1	8	8	8	5	7	8	4	5	5	4	5	5	6	8	8	6	8	8	6	8	6	29.5	29.5	29.5	28.062	244	0	68.248	721030000	8510000	13524000	12299000	5649400	7132200	2896500	21159000	26734000	20109000	81371000	127530000	136950000
Q8IC35	Q8IC35	28	28	28		MAL7P1.12	tr|Q8IC35|Q8IC35_PLAF7 Erythrocyte membrane-associated antigen OS=Plasmodium falciparum (isolate 3D7) OX=36329 GN=PF3D7_0703500 PE=4 SV=2	1	28	28	28	8	7	6	2	3	2	17	13	12	26	27	27	16	16	16	21	21	20	15.9	15.9	15.9	264.91	2299	0	323.31	926520000	4668500	5188200	4625200	850330	1518800	1400100	35826000	33947000	30832000	161920000	169160000	190750000
Q8ILG1	Q8ILG1	11	11	11		PF14_0282	tr|Q8ILG1|Q8ILG1_PLAF7 Acid phosphatase, putative OS=Plasmodium falciparum (isolate 3D7) OX=36329 GN=PF3D7_1430300 PE=3 SV=1	1	11	11	11	0	0	0	0	0	0	2	0	0	10	11	8	3	4	2	5	7	5	7.9	7.9	7.9	306.8	2657	0	67.218	67252000	0	0	0	0	0	0	745040	0	0	20737000	19057000	11840000
Q8IIQ7	Q8IIQ7	20	20	20		PF11_0111	tr|Q8IIQ7|Q8IIQ7_PLAF7 RNA-binding protein, putative OS=Plasmodium falciparum (isolate 3D7) OX=36329 GN=PF3D7_1110400 PE=4 SV=1	1	20	20	20	3	5	5	3	5	4	16	16	17	17	18	18	16	15	14	14	15	14	17.5	17.5	17.5	173.92	1483	0	296.29	678570000	3257700	4888700	4157500	3485700	3893800	3066700	60679000	71582000	85574000	69003000	75362000	92378000
Q7KQK6	Q7KQK6	11	11	11		PF11_0183	tr|Q7KQK6|Q7KQK6_PLAF7 GTP-binding nuclear protein OS=Plasmodium falciparum (isolate 3D7) OX=36329 GN=PF3D7_1117700 PE=3 SV=1	1	11	11	11	3	3	4	2	1	1	9	10	10	11	11	11	8	8	8	9	6	7	54.7	54.7	54.7	24.875	214	0	110.82	833600000	2082900	3916900	4841900	1634900	1023700	88278	68970000	82350000	90678000	101470000	107490000	119650000
Q8IJG2	Q8IJG2	2	2	2		PF10_0236	tr|Q8IJG2|Q8IJG2_PLAF7 ATP synthase-associated protein, putative OS=Plasmodium falciparum (isolate 3D7) OX=36329 GN=PF3D7_1024300 PE=4 SV=1	1	2	2	2	0	0	0	0	0	0	1	1	1	2	2	2	2	2	2	2	2	2	21.5	21.5	21.5	15.559	130	0	12.109	21201000	0	0	0	0	0	0	542660	543650	545480	3262900	3086000	3417500
Q8ILS4	Q8ILS4	17	17	17		PF14_0170	tr|Q8ILS4|Q8ILS4_PLAF7 NOT family protein, putative OS=Plasmodium falciparum (isolate 3D7) OX=36329 GN=PF3D7_1417200 PE=4 SV=1	1	17	17	17	1	1	2	1	0	0	3	2	2	15	17	17	11	10	10	11	12	10	5.5	5.5	5.5	519.82	4466	0	224.97	267110000	142560	242130	408460	63122	0	0	2004800	1828900	1828700	53232000	63708000	64288000
A0A5K1K847	A0A5K1K847	9	9	9			tr|A0A5K1K847|A0A5K1K847_PLAF7 Uncharacterized protein OS=Plasmodium falciparum (isolate 3D7) OX=36329 GN=PF3D7_1326500 PE=4 SV=1	1	9	9	9	1	1	1	1	1	0	3	3	2	8	9	7	7	6	6	6	5	5	5.7	5.7	5.7	252.62	2115	0	58.452	72376000	1723900	925300	55986	1007400	171140	0	3993900	3633100	567050	11848000	12525000	10840000
Q8I5H4	Q8I5H4	26	26	26	Polyadenylate-binding protein	PFL1170w	tr|Q8I5H4|Q8I5H4_PLAF7 Polyadenylate-binding protein OS=Plasmodium falciparum (isolate 3D7) OX=36329 GN=PF3D7_1224300 PE=3 SV=1	1	26	26	26	5	5	3	8	5	6	19	20	20	23	24	24	19	19	19	21	22	21	36.5	36.5	36.5	97.229	875	0	323.31	2150900000	3305200	2777400	2427500	5406900	4311100	5154400	99934000	123460000	135820000	309010000	347790000	392260000
O77317	O77317	7	7	7		PFC0150w	tr|O77317|O77317_PLAF7 HAD superfamily protein, putative OS=Plasmodium falciparum (isolate 3D7) OX=36329 GN=PF3D7_0303200 PE=4 SV=4	1	7	7	7	0	0	0	0	0	0	1	1	1	7	7	6	4	4	4	5	3	3	7.5	7.5	7.5	134.74	1162	0	45.794	146060000	0	0	0	0	0	0	2176100	2503300	2839000	22259000	37215000	34929000
Q8ILT4	Q8ILT4	35	35	35		PF14_0160	tr|Q8ILT4|Q8ILT4_PLAF7 Metacaspase-3, putative OS=Plasmodium falciparum (isolate 3D7) OX=36329 GN=PF3D7_1416200 PE=4 SV=1	1	35	35	35	5	3	2	3	3	2	14	12	11	35	34	32	24	26	24	29	26	30	20.9	20.9	20.9	264.92	2280	0	323.31	908170000	4095700	1889200	1209400	7071000	922520	888150	10849000	12045000	12865000	155410000	159660000	182740000
Q8ILF6	Q8ILF6	13	13	13		PF14_0287	tr|Q8ILF6|Q8ILF6_PLAF7 PhIL1 interacting protein PIP3 OS=Plasmodium falciparum (isolate 3D7) OX=36329 GN=PF3D7_1430800 PE=4 SV=1	1	13	13	13	3	3	1	6	5	4	11	11	12	12	11	11	11	12	12	12	11	11	47.9	47.9	47.9	30.466	265	0	323.31	4896900000	1737300	1154700	687050	12725000	9248300	3326300	286810000	300110000	343990000	517790000	651930000	856430000
A0A5K1K9E8	A0A5K1K9E8	6	6	6			tr|A0A5K1K9E8|A0A5K1K9E8_PLAF7 Uncharacterized protein OS=Plasmodium falciparum (isolate 3D7) OX=36329 GN=PF3D7_1322200 PE=4 SV=1	1	6	6	6	0	0	0	0	0	0	2	2	2	5	6	6	4	4	3	4	4	4	2.4	2.4	2.4	402.41	3438	0	46.904	529730000	0	0	0	0	0	0	124550000	73513000	124010000	16776000	17769000	15938000
Q8I284	Q8I284	45	45	45		PFA_0280w	tr|Q8I284|Q8I284_PLAF7 Asparagine-rich antigen Pfa35-2 OS=Plasmodium falciparum (isolate 3D7) OX=36329 GN=PF3D7_0105700 PE=4 SV=1	1	45	45	45	4	5	2	3	3	2	10	11	12	42	43	40	33	27	31	39	32	37	20.3	20.3	20.3	364.07	3063	0	323.31	1120400000	4276100	5685400	5008600	2432400	2795200	1537900	13188000	14658000	17687000	204460000	213680000	225200000
Q8II81	Q8II81	6	6	6		PF11_0293	tr|Q8II81|Q8II81_PLAF7 Multiprotein-bridging factor 1, putative OS=Plasmodium falciparum (isolate 3D7) OX=36329 GN=PF3D7_1128200 PE=4 SV=1	1	6	6	6	5	4	3	4	3	3	3	5	4	4	4	4	3	3	4	5	4	5	41.2	41.2	41.2	15.525	136	0	47.894	321040000	17224000	20846000	14107000	5213300	4626300	3760200	17934000	24186000	22061000	34577000	38035000	42448000
Q8I5Z0	Q8I5Z0	12	12	12		PFL0275w	tr|Q8I5Z0|Q8I5Z0_PLAF7 Zinc finger protein, putative OS=Plasmodium falciparum (isolate 3D7) OX=36329 GN=PF3D7_1205500 PE=4 SV=1	1	12	12	12	0	0	1	1	2	0	3	3	2	12	12	12	7	6	7	9	9	8	10.5	10.5	10.5	204.85	1785	0	134.74	335070000	0	0	321180	259980	746140	0	1601000	2154400	935200	67839000	72975000	81151000
Q8I2T2	Q8I2T2	10	10	10		PFI1085w	tr|Q8I2T2|Q8I2T2_PLAF7 Ubiquitin-like protein, putative OS=Plasmodium falciparum (isolate 3D7) OX=36329 GN=PF3D7_0922100 PE=4 SV=1	1	10	10	10	1	1	1	1	0	0	3	5	3	8	7	7	6	6	5	7	7	6	8.8	8.8	8.8	182.09	1542	0	81.591	192800000	181390	209540	22861000	146420	0	0	3011400	4848600	4007700	24337000	18166000	36222000
Q8IJI4	Q8IJI4	19	19	19		PF10_0213	tr|Q8IJI4|Q8IJI4_PLAF7 PHAX domain-containing protein, putative OS=Plasmodium falciparum (isolate 3D7) OX=36329 GN=PF3D7_1021900 PE=4 SV=1	1	19	19	19	3	2	1	4	2	0	7	8	10	19	18	18	15	17	15	14	16	17	10.7	10.7	10.7	267.38	2290	0	232.04	331030000	702460	599850	269390	1246900	626450	0	7633100	10453000	16193000	56956000	57084000	59657000
Q8IKF6	Q8IKF6	8	8	8		PF14_0649	tr|Q8IKF6|Q8IKF6_PLAF7 Kelch domain-containing protein, putative OS=Plasmodium falciparum (isolate 3D7) OX=36329 GN=PF3D7_1468100 PE=4 SV=1	1	8	8	8	0	0	0	1	1	0	3	3	3	7	8	6	3	4	4	4	3	2	3.9	3.9	3.9	295.83	2558	0	82.24	77777000	0	0	0	86857	244450	0	2759100	2675600	2655400	16071000	17046000	17452000
Q8IJ85	Q8IJ85	10	10	10		PF10_0314	tr|Q8IJ85|Q8IJ85_PLAF7 mRNA-decapping enzyme subunit 1, putative OS=Plasmodium falciparum (isolate 3D7) OX=36329 GN=PF3D7_1032100 PE=4 SV=1	1	10	10	10	1	3	2	2	1	2	3	3	2	7	8	10	4	4	5	8	7	8	10.7	10.7	10.7	137.98	1190	0	59.916	125760000	503870	944610	679760	668380	417180	863410	3542200	3318400	2410100	16807000	20171000	27984000
Q8IBQ0	Q8IBQ0	3	3	3		PF07_0084	tr|Q8IBQ0|Q8IBQ0_PLAF7 Uncharacterized protein OS=Plasmodium falciparum (isolate 3D7) OX=36329 GN=PF3D7_0720200 PE=4 SV=1	1	3	3	3	1	0	0	1	1	1	2	2	2	3	3	3	2	2	3	3	3	3	28.1	28.1	28.1	14.4	121	0	19.366	124370000	134060	0	0	309950	383980	372410	4445100	4510200	5763500	19632000	19384000	23341000
Q8IJG6	Q8IJG6	8	8	8		PF10_0232	tr|Q8IJG6|Q8IJG6_PLAF7 Chromodomain-helicase-DNA-binding protein 1 homolog, putative OS=Plasmodium falciparum (isolate 3D7) OX=36329 GN=PF3D7_1023900 PE=4 SV=1	1	8	8	8	0	2	1	3	4	2	7	6	5	6	6	5	6	7	6	6	3	4	2.9	2.9	2.9	381.25	3328	0	80.484	128840000	0	401550	260300	925920	1302300	488720	12147000	9754200	8408400	16102000	16101000	16101000
Q8ILL5;REV__Q8IIL3	Q8ILL5	27;1	27;1	27;1		PF14_0228	tr|Q8ILL5|Q8ILL5_PLAF7 NTF2 domain-containing protein OS=Plasmodium falciparum (isolate 3D7) OX=36329 GN=PF3D7_1423700 PE=4 SV=1	2	27	27	27	3	5	5	5	5	4	17	16	12	26	26	26	19	17	17	22	22	21	22.4	22.4	22.4	183.57	1558	0	323.31	1008100000	1632700	2561400	3029900	2509500	2823700	2168600	37380000	37485000	31492000	162980000	169910000	192000000
Q8II82	Q8II82	4	4	4		PF11_0292	tr|Q8II82|Q8II82_PLAF7 Prefoldin subunit 5, putative OS=Plasmodium falciparum (isolate 3D7) OX=36329 GN=PF3D7_1128100 PE=4 SV=1	1	4	4	4	0	0	0	1	2	1	3	3	3	4	3	4	4	3	3	4	3	3	17.3	17.3	17.3	29.141	248	0	27.648	99512000	0	0	0	302350	512080	261960	7576500	7796300	13238000	12847000	7639900	16071000
Q8I4S8	Q8I4S8	7	7	7		PFL2430c	tr|Q8I4S8|Q8I4S8_PLAF7 Translation initiation factor eIF-2B subunit beta, putative OS=Plasmodium falciparum (isolate 3D7) OX=36329 GN=PF3D7_1250600 PE=3 SV=1	1	7	7	7	1	1	1	0	0	0	0	0	0	5	6	5	3	4	4	5	5	4	12.1	12.1	12.1	78.751	679	0	49.541	95188000	129340	154460	196940	0	0	0	0	0	0	17842000	20269000	19457000
C0H566	C0H566	18	18	18		PFI1335w	tr|C0H566|C0H566_PLAF7 Zinc finger protein, putative OS=Plasmodium falciparum (isolate 3D7) OX=36329 GN=PF3D7_0927200 PE=4 SV=1	1	18	18	18	0	0	0	0	0	1	3	2	2	16	17	18	9	10	8	13	10	10	12.3	12.3	12.3	189.7	1627	0	170.2	317420000	0	0	0	0	0	107630	1883400	1412000	1636700	62859000	73116000	75961000
C0H570	C0H570	6	6	6		PFI1435w	tr|C0H570|C0H570_PLAF7 RNA-binding protein, putative OS=Plasmodium falciparum (isolate 3D7) OX=36329 GN=PF3D7_0929200 PE=4 SV=1	1	6	6	6	0	1	1	2	2	1	4	6	6	5	5	6	5	6	6	4	3	3	27	27	27	33.598	289	0	111.33	201960000	0	422800	354560	632440	511200	512570	9079600	21616000	21931000	14596000	32629000	22363000
Q8II60	Q8II60	5	5	5		PF11_0314	tr|Q8II60|Q8II60_PLAF7 26S protease regulatory subunit 6A, putative OS=Plasmodium falciparum (isolate 3D7) OX=36329 GN=PF3D7_1130400 PE=3 SV=1	1	5	5	5	1	2	1	1	1	0	3	1	2	5	5	4	4	3	2	5	5	3	13	13	13	49.54	439	0	34.974	118100000	1949200	3096600	2887700	949580	1157000	0	5241000	1517900	3463600	20160000	22561000	23108000
Q8IHU4	Q8IHU4	9	9	9		PF11_0433	tr|Q8IHU4|Q8IHU4_PLAF7 J domain-containing protein OS=Plasmodium falciparum (isolate 3D7) OX=36329 GN=PF3D7_1142100 PE=4 SV=1	1	9	9	9	1	1	1	0	0	1	2	1	2	8	8	7	5	4	4	9	8	7	4.6	4.6	4.6	324.82	2738	0	60.99	225370000	36418000	44044000	43881000	0	0	2598700	520610	532410	2742400	15223000	16847000	18844000
Q8I4U7	Q8I4U7	4	4	4		PFL2335w	tr|Q8I4U7|Q8I4U7_PLAF7 Uncharacterized protein OS=Plasmodium falciparum (isolate 3D7) OX=36329 GN=PF3D7_1248700 PE=4 SV=1	1	4	4	4	1	0	0	1	2	1	2	2	3	4	3	4	2	3	4	3	3	3	3.5	3.5	3.5	231.32	1989	0	28.867	59720000	125100	0	0	343140	606750	434290	2860800	3078900	4667200	8546600	7370200	10705000
Q8I3S3	Q8I3S3	25	25	25		PFE0935c	tr|Q8I3S3|Q8I3S3_PLAF7 mRNA-binding protein PUF1 OS=Plasmodium falciparum (isolate 3D7) OX=36329 GN=PF3D7_0518700 PE=4 SV=1	1	25	25	25	4	4	4	4	4	3	10	9	11	22	24	23	17	14	13	15	15	20	15	15	15	224.08	1894	0	301.23	806750000	2174200	3280600	2538100	1029500	981440	808800	18508000	13523000	23964000	125530000	151980000	158430000
Q8I253	Q8I253	8	8	8		PFA_0440w	tr|Q8I253|Q8I253_PLAF7 Photosensitized INA-labeled protein PHIL1 OS=Plasmodium falciparum (isolate 3D7) OX=36329 GN=PF3D7_0109000 PE=4 SV=1	1	8	8	8	0	0	0	2	1	3	6	6	6	8	8	8	6	6	6	8	8	7	42.4	42.4	42.4	25.477	224	0	171.31	681800000	0	0	0	471600	545310	775700	53956000	56978000	69999000	83599000	82906000	106470000
Q8II48	Q8II48	9	9	9		PF11_0326	tr|Q8II48|Q8II48_PLAF7 Kelch domain-containing protein, putative OS=Plasmodium falciparum (isolate 3D7) OX=36329 GN=PF3D7_1131600 PE=4 SV=1	1	9	9	9	0	0	0	0	0	0	0	0	1	9	9	8	5	7	6	4	6	5	4.3	4.3	4.3	330.3	2763	0	64.068	98771000	0	0	0	0	0	0	0	0	685610	17010000	19552000	18774000
Q8I4Y0	Q8I4Y0	8	8	8	Kinesin-like protein	PFL2165w	tr|Q8I4Y0|Q8I4Y0_PLAF7 Kinesin-13, putative OS=Plasmodium falciparum (isolate 3D7) OX=36329 GN=PF3D7_1245100 PE=1 SV=2	1	8	8	8	0	0	1	0	0	0	2	4	3	8	8	8	6	6	5	6	6	6	7.2	7.2	7.2	153.12	1326	0	83.152	140070000	0	0	182880	0	0	0	1432700	3866700	2746000	25419000	28025000	34422000
A0A144A3H8;Q8ILA7	A0A144A3H8;Q8ILA7	19;19	19;19	19;19		PF14_0338	tr|A0A144A3H8|A0A144A3H8_PLAF7 Ataxin-2 like protein, putative OS=Plasmodium falciparum (isolate 3D7) OX=36329 GN=PF3D7_1435700.2 PE=4 SV=1;tr|Q8ILA7|Q8ILA7_PLAF7 Ataxin-2 like protein, putative OS=Plasmodium falciparum (isolate 3D7) OX=36329 GN=PF3D7_1435	2	19	19	19	3	2	1	6	7	4	14	12	11	19	19	18	17	16	16	17	16	16	25	25	25	102.73	888	0	263.73	961430000	977610	1070300	611960	3122600	4311500	2021300	22286000	21264000	22006000	172420000	173320000	171070000
Q8ILY9	Q8ILY9	5	5	5		PF14_0104	tr|Q8ILY9|Q8ILY9_PLAF7 Eukaryotic translation initiation factor 2 subunit gamma, putative OS=Plasmodium falciparum (isolate 3D7) OX=36329 GN=PF3D7_1410600 PE=4 SV=1	1	5	5	5	3	3	3	2	2	2	1	1	2	4	4	4	3	3	3	3	3	3	10.5	10.5	10.5	51.244	465	0	40.846	114330000	2999800	2804900	3106000	1335800	1632000	1446600	2093900	2256900	5079300	18975000	20032000	23117000
Q8I5L2	Q8I5L2	13	13	13		PFL0965c	tr|Q8I5L2|Q8I5L2_PLAF7 Zinc finger protein, putative OS=Plasmodium falciparum (isolate 3D7) OX=36329 GN=PF3D7_1220000 PE=4 SV=1	1	13	13	13	0	0	0	0	0	1	3	2	4	12	12	13	10	10	11	11	11	11	39.3	39.3	39.3	51.142	435	0	178.2	373080000	0	0	0	0	0	133670	2273500	1674600	3967600	67251000	69900000	86095000
C6KSP3	C6KSP3	28	28	28		PFF0220w	tr|C6KSP3|C6KSP3_PLAF7 GYF domain-containing protein OS=Plasmodium falciparum (isolate 3D7) OX=36329 GN=PF3D7_0604500 PE=4 SV=1	1	28	28	28	3	3	3	4	4	4	10	11	12	22	25	26	17	17	16	19	20	19	13.4	13.4	13.4	334.41	2874	0	310.3	537180000	1017900	1175300	906670	1566400	1491500	2336900	20386000	25104000	29163000	63691000	88577000	96310000
Q8ID39	Q8ID39	8	8	8	Uncharacterized protein MAL13P1.336	MAL13P1.336	sp|Q8ID39|Y13P2_PLAF7 Uncharacterized protein MAL13P1.336 OS=Plasmodium falciparum (isolate 3D7) OX=36329 GN=MAL13P1.336 PE=1 SV=1	1	8	8	8	3	1	0	3	2	2	5	4	5	7	8	8	4	5	5	6	6	5	12.8	12.8	12.8	78.573	685	0	104.48	311160000	2306800	244220	0	1545000	998430	866630	23425000	28111000	36113000	37692000	44739000	40190000
O77337	O77337	7	7	7		PFC0570c	tr|O77337|O77337_PLAF7 Uncharacterized protein OS=Plasmodium falciparum (isolate 3D7) OX=36329 GN=PF3D7_0313600 PE=4 SV=2	1	7	7	7	1	1	1	1	1	1	5	6	5	6	6	6	6	5	5	3	4	4	12.8	12.8	12.8	70.715	594	0	91.109	207130000	5434400	5825300	7170800	2058400	2022400	2213200	16993000	19409000	15701000	18756000	18102000	22327000
Q8IIS9	Q8IIS9	39	39	39		PF11_0086	tr|Q8IIS9|Q8IIS9_PLAF7 Polyadenylate-binding protein-interacting protein 1, putative OS=Plasmodium falciparum (isolate 3D7) OX=36329 GN=PF3D7_1107300 PE=4 SV=1	1	39	39	39	5	9	7	7	7	6	23	20	21	33	36	37	25	26	30	29	31	32	15.5	15.5	15.5	381.87	3334	0	323.31	2117300000	1597100	3828000	2644200	3117400	3608200	2915700	60902000	65383000	76091000	294350000	321980000	343840000
Q8ILS9	Q8ILS9	15	15	15		PF14_0165	tr|Q8ILS9|Q8ILS9_PLAF7 Uncharacterized protein OS=Plasmodium falciparum (isolate 3D7) OX=36329 GN=PF3D7_1416600 PE=4 SV=1	1	15	15	15	1	0	0	1	0	0	1	2	3	12	14	14	10	9	10	12	10	12	6.9	6.9	6.9	357.63	3026	0	104.47	161580000	133020	0	0	171760	0	0	507830	1414700	1147400	20333000	29218000	34189000
A0A143ZYL5	A0A143ZYL5	36	36	36			tr|A0A143ZYL5|A0A143ZYL5_PLAF7 Uncharacterized protein OS=Plasmodium falciparum (isolate 3D7) OX=36329 GN=PF3D7_1036900 PE=4 SV=1	1	36	36	36	14	17	16	13	17	15	27	30	32	31	34	33	29	32	33	28	31	29	30.2	30.2	30.2	192.68	1681	0	323.31	2436900000	17567000	26699000	27283000	13603000	18568000	16065000	123180000	149000000	170890000	302520000	309700000	336710000
Q8IJW6	Q8IJW6	5	5	5		PF10_0075	tr|Q8IJW6|Q8IJW6_PLAF7 AP2 domain transcription factor AP2-I OS=Plasmodium falciparum (isolate 3D7) OX=36329 GN=PF3D7_1007700 PE=4 SV=1	1	5	5	5	0	0	0	0	0	0	3	1	1	5	5	5	3	3	2	4	4	5	4.3	4.3	4.3	182.66	1597	0	33.327	57032000	0	0	0	0	0	0	2330600	502640	488300	12450000	11843000	12474000
Q8III9	Q8III9	7	7	7		PF11_0185	tr|Q8III9|Q8III9_PLAF7 Uncharacterized protein OS=Plasmodium falciparum (isolate 3D7) OX=36329 GN=PF3D7_1117900 PE=4 SV=2	1	7	7	7	0	0	0	0	0	0	0	0	0	7	7	7	7	6	6	6	7	7	6.4	6.4	6.4	175.36	1471	0	73.619	91887000	0	0	0	0	0	0	0	0	0	14876000	15364000	16633000
Q8I2R1	Q8I2R1	9	9	9		PFI1210w	tr|Q8I2R1|Q8I2R1_PLAF7 Uncharacterized protein OS=Plasmodium falciparum (isolate 3D7) OX=36329 GN=PF3D7_0924600 PE=4 SV=1	1	9	9	9	0	0	0	0	0	0	0	0	0	9	8	8	5	6	6	6	7	6	4.5	4.5	4.5	247.15	2082	0	66.823	101730000	0	0	0	0	0	0	0	0	0	17341000	19053000	20570000
Q8IL08	Q8IL08	3	3	3		PF14_0442	tr|Q8IL08|Q8IL08_PLAF7 Nucleoporin NUP313, putative OS=Plasmodium falciparum (isolate 3D7) OX=36329 GN=PF3D7_1446500 PE=4 SV=1	1	3	3	3	0	0	0	1	0	0	1	1	1	3	2	3	3	3	3	2	2	3	1.3	1.3	1.3	346.92	3001	0	18.444	27257000	0	0	0	103430	0	0	827170	828200	1033900	3868900	2383900	4204800
Q8IKW5	Q8IKW5	7	7	7		PF14_0486	tr|Q8IKW5|Q8IKW5_PLAF7 Elongation factor 2 OS=Plasmodium falciparum (isolate 3D7) OX=36329 GN=PF3D7_1451100 PE=4 SV=1	1	7	7	7	5	4	5	3	5	4	5	5	5	7	7	5	4	4	4	7	7	7	8.9	8.9	8.9	93.522	832	0	51.571	251380000	2728200	2066800	2462100	1584300	3284000	2996700	19814000	21290000	26532000	35027000	36276000	34089000
O97306	O97306	25	25	25		PFC1065w	tr|O97306|O97306_PLAF7 Uncharacterized protein OS=Plasmodium falciparum (isolate 3D7) OX=36329 GN=PF3D7_0323800 PE=4 SV=3	1	25	25	25	6	5	4	4	5	4	16	15	11	25	23	23	22	20	18	20	18	16	40.3	40.3	40.3	114.84	977	0	323.31	1908300000	5362600	6383400	4670100	3667400	4917700	4377100	53293000	54838000	44229000	278430000	283130000	357430000
Q8I3P2	Q8I3P2	18	18	18		PFE1105c	tr|Q8I3P2|Q8I3P2_PLAF7 Uncharacterized protein OS=Plasmodium falciparum (isolate 3D7) OX=36329 GN=PF3D7_0522100 PE=4 SV=1	1	18	18	18	0	2	1	1	3	1	8	6	6	17	17	17	13	13	11	17	13	16	28.2	28.2	28.2	90.222	763	0	262.25	484180000	0	382190	52271	358650	858990	450630	9180900	8183700	8805500	82831000	84727000	97721000
B9ZSI9	B9ZSI9	6	6	6		PFA_0550w	tr|B9ZSI9|B9ZSI9_PLAF7 Uncharacterized protein OS=Plasmodium falciparum (isolate 3D7) OX=36329 GN=PF3D7_0111400 PE=4 SV=1	1	6	6	6	0	0	0	0	0	0	1	0	1	6	6	6	2	3	4	3	4	6	11.8	11.8	11.8	85.035	718	0	41.72	71040000	0	0	0	0	0	0	262400	0	150920	14108000	15673000	15878000
Q8IIT2	Q8IIT2	8	8	8		PF11_0083	tr|Q8IIT2|Q8IIT2_PLAF7 Nucleic acid binding protein, putative OS=Plasmodium falciparum (isolate 3D7) OX=36329 GN=PF3D7_1107100 PE=4 SV=2	1	8	8	8	1	0	0	1	0	2	1	1	2	7	8	6	3	3	2	4	5	5	21.1	21.1	21.1	69.259	588	0	70.026	98071000	86003	0	0	106720	0	339780	583480	694690	1866800	22386000	24215000	23721000
Q8IJS7	Q8IJS7	10	10	10		PF10_0115	tr|Q8IJS7|Q8IJS7_PLAF7 PRE-binding protein OS=Plasmodium falciparum (isolate 3D7) OX=36329 GN=PF3D7_1011800 PE=4 SV=1	1	10	10	10	3	4	1	3	2	2	9	10	8	9	9	10	7	8	6	7	7	5	11	11	11	131.62	1139	0	81.615	313170000	1038800	2284500	1168400	962230	984290	921790	38924000	54928000	45914000	31961000	29401000	37932000
Q8I1X1	Q8I1X1	11	11	11		PFD0285c	tr|Q8I1X1|Q8I1X1_PLAF7 Lysine decarboxylase, putative OS=Plasmodium falciparum (isolate 3D7) OX=36329 GN=PF3D7_0405700 PE=4 SV=1	1	11	11	11	0	0	0	1	0	0	0	0	0	8	8	10	4	3	3	8	7	9	5.1	5.1	5.1	280.73	2415	0	73.296	84334000	0	0	0	55909	0	0	0	0	0	16970000	18006000	21536000
A0A5K1K8Z6	A0A5K1K8Z6	3	3	3			tr|A0A5K1K8Z6|A0A5K1K8Z6_PLAF7 DIX domain-containing protein OS=Plasmodium falciparum (isolate 3D7) OX=36329 GN=PF3D7_1340500 PE=4 SV=1	1	3	3	3	0	0	0	0	0	0	0	0	0	3	3	3	2	2	2	3	3	3	3.7	3.7	3.7	146.27	1202	0	18.894	25709000	0	0	0	0	0	0	0	0	0	4231300	4808400	5514000
Q8I562	Q8I562	5	5	5		PFL1745c	tr|Q8I562|Q8I562_PLAF7 Clustered-asparagine-rich protein OS=Plasmodium falciparum (isolate 3D7) OX=36329 GN=PF3D7_1236100 PE=4 SV=2	1	5	5	5	0	1	0	1	0	0	3	3	2	5	5	5	2	4	4	3	3	2	13	13	13	51.532	445	0	52.945	94970000	0	99315	0	157360	0	0	6993400	7155800	6802700	19880000	13386000	13857000
O97271	O97271	12	12	12		PFC0680w	tr|O97271|O97271_PLAF7 Zinc finger protein, putative OS=Plasmodium falciparum (isolate 3D7) OX=36329 GN=PF3D7_0315600 PE=4 SV=3	1	12	12	12	1	0	0	7	6	4	9	8	7	12	11	11	8	7	6	11	10	9	25.4	25.4	25.4	57.071	485	0	180.33	515480000	138660	0	0	23795000	16921000	3775500	29765000	19136000	16600000	66639000	56689000	45462000
Q8IDE6	Q8IDE6	10	10	10		PF13_0295	tr|Q8IDE6|Q8IDE6_PLAF7 PhIL1 interacting protein PIP1 OS=Plasmodium falciparum (isolate 3D7) OX=36329 GN=PF3D7_1355600 PE=4 SV=1	1	10	10	10	1	2	2	1	1	0	3	2	1	9	10	9	5	4	5	5	5	8	19	19	19	66.219	562	0	97.622	360320000	244260	660340	616220	391960	365280	0	4557600	5433100	4430900	73024000	81896000	96301000
Q8II18	Q8II18	19	19	19		PF11_0357	tr|Q8II18|Q8II18_PLAF7 Zinc finger protein, putative OS=Plasmodium falciparum (isolate 3D7) OX=36329 GN=PF3D7_1134600 PE=4 SV=1	1	19	19	19	4	1	1	6	6	6	9	10	11	19	18	17	11	9	10	17	17	18	13.5	13.5	13.5	203.98	1722	0	268.87	451620000	586630	225790	164430	9943900	9509300	6773100	11247000	11349000	18499000	52512000	43418000	30611000
Q8I515	Q8I515	33	33	33		PFL1990c	tr|Q8I515|Q8I515_PLAF7 RNA-binding protein, putative OS=Plasmodium falciparum (isolate 3D7) OX=36329 GN=PF3D7_1241400 PE=4 SV=1	1	33	33	33	2	3	3	0	0	0	5	4	3	31	33	32	20	19	16	21	21	21	21.7	21.7	21.7	231.67	1991	0	323.31	621640000	559000	835220	1029900	0	0	0	3139700	2303900	2058200	125190000	139810000	155490000
Q8IIT4	Q8IIT4	2	2	2		PF11_0080	tr|Q8IIT4|Q8IIT4_PLAF7 Uncharacterized protein OS=Plasmodium falciparum (isolate 3D7) OX=36329 GN=PF3D7_1106900 PE=4 SV=1	1	2	2	2	0	0	0	0	0	0	1	1	1	2	2	2	2	2	2	2	2	2	12.5	12.5	12.5	20.354	168	0	12.539	21291000	0	0	0	0	0	0	433250	759520	856050	2689000	2555600	3235900
C0H4A6	C0H4A6	2	2	2	Ribosomal protein L15	PFD0770c	tr|C0H4A6|C0H4A6_PLAF7 Ribosomal protein L15 OS=Plasmodium falciparum (isolate 3D7) OX=36329 GN=PF3D7_0415900 PE=1 SV=1	1	2	2	2	1	0	0	0	0	0	2	2	2	2	2	2	2	2	2	2	2	2	11.2	11.2	11.2	24.134	205	0	15.768	42737000	78763	0	0	0	0	0	4549000	5100400	6015700	3331300	3667200	4543300
Q8IL88	Q8IL88	9	9	9		PF14_0359	tr|Q8IL88|Q8IL88_PLAF7 HSP40, subfamily A OS=Plasmodium falciparum (isolate 3D7) OX=36329 GN=PF3D7_1437900 PE=4 SV=1	1	9	9	9	1	0	0	1	1	1	5	5	5	8	9	8	4	5	5	7	6	5	18.4	18.4	18.4	48.469	424	0	146.59	144880000	270210	0	0	254930	242940	215960	8912100	10708000	10057000	22897000	26751000	36017000
C6KST4	C6KST4	7	7	7		PFF0425w	tr|C6KST4|C6KST4_PLAF7 Uncharacterized protein OS=Plasmodium falciparum (isolate 3D7) OX=36329 GN=PF3D7_0608600 PE=4 SV=1	1	7	7	7	0	2	1	4	3	3	6	7	5	6	5	5	5	6	5	6	6	6	27.9	27.9	27.9	33.281	283	0	126.56	730910000	0	512070	159350	1498200	1345000	615070	74880000	79909000	84630000	96717000	100450000	108940000
C6KT13	C6KT13	9	9	9		PFF0835w	tr|C6KT13|C6KT13_PLAF7 Uncharacterized protein OS=Plasmodium falciparum (isolate 3D7) OX=36329 GN=PF3D7_0617200 PE=4 SV=1	1	9	9	9	4	6	4	5	5	5	5	7	6	9	8	9	8	8	7	8	8	8	19.5	19.5	19.5	52.98	446	0	110.08	484260000	2480700	5574200	3032100	2159300	2893100	2713400	42219000	52685000	56401000	53507000	47180000	72537000
C6S3B8	C6S3B8	5	5	5		PFB0850c	tr|C6S3B8|C6S3B8_PLAF7 SUZ domain-containing protein, putative OS=Plasmodium falciparum (isolate 3D7) OX=36329 GN=PF3D7_0218200 PE=4 SV=1	1	5	5	5	0	0	0	0	0	0	1	0	2	4	4	5	3	3	4	4	5	3	10.2	10.2	10.2	94.69	807	0	47.907	67004000	0	0	0	0	0	0	809620	0	1336600	10785000	10721000	13451000
Q8I5L6	Q8I5L6	3	3	3	Clathrin heavy chain	PFL0930w	tr|Q8I5L6|Q8I5L6_PLAF7 Clathrin heavy chain OS=Plasmodium falciparum (isolate 3D7) OX=36329 GN=PF3D7_1219100 PE=3 SV=1	1	3	3	3	0	0	0	0	0	0	0	0	0	3	3	3	3	2	2	3	3	3	1.7	1.7	1.7	232.95	1997	0	17.811	25037000	0	0	0	0	0	0	0	0	0	5049100	5753700	6046900
Q8I277	Q8I277	6	6	6		PFA_0320w	tr|Q8I277|Q8I277_PLAF7 Uncharacterized protein OS=Plasmodium falciparum (isolate 3D7) OX=36329 GN=PF3D7_0106500 PE=4 SV=2	1	6	6	6	1	0	1	0	0	0	0	0	0	6	6	5	4	3	3	3	2	4	5.6	5.6	5.6	167.07	1411	0	37.648	38168000	278020	0	504530	0	0	0	0	0	0	9488900	9001500	9467300
Q8IBN5	Q8IBN5	3	3	3		PF07_0088	tr|Q8IBN5|Q8IBN5_PLAF7 40S ribosomal protein S5, putative OS=Plasmodium falciparum (isolate 3D7) OX=36329 GN=PF3D7_0721600 PE=1 SV=1	1	3	3	3	2	0	0	2	1	0	1	0	1	3	3	3	3	3	3	3	3	3	9.2	9.2	9.2	21.863	195	0	19.284	134330000	3174100	0	0	2433300	1331500	0	1763300	0	2643000	18779000	19519000	23133000
Q8ILZ7	Q8ILZ7	9	9	9		PF14_0096	tr|Q8ILZ7|Q8ILZ7_PLAF7 CUGBP Elav-like family member 2, putative OS=Plasmodium falciparum (isolate 3D7) OX=36329 GN=PF3D7_1409800 PE=4 SV=1	1	9	9	9	1	1	1	0	0	0	5	5	4	8	9	8	8	6	5	8	7	6	20.2	20.2	20.2	59.274	514	0	89.809	219280000	525570	565870	654750	0	0	0	7480800	8561800	6216400	43985000	50643000	49324000
Q8I3N4	Q8I3N4	16	16	16		PFE1145w	tr|Q8I3N4|Q8I3N4_PLAF7 Zinc finger protein, putative OS=Plasmodium falciparum (isolate 3D7) OX=36329 GN=PF3D7_0522900 PE=4 SV=1	1	16	16	16	1	0	0	0	0	0	2	3	4	14	15	15	11	11	11	13	12	11	12.6	12.6	12.6	185.29	1552	0	222.35	313390000	121780	0	0	0	0	0	842510	1529300	2319600	66093000	68683000	71031000
Q8I0P6	Q8I0P6	20	20	20	Elongation factor 1-alpha		tr|Q8I0P6|Q8I0P6_PLAF7 Elongation factor 1-alpha OS=Plasmodium falciparum (isolate 3D7) OX=36329 GN=PF3D7_1357000 PE=3 SV=1	1	20	20	20	11	11	10	11	12	9	19	18	17	16	16	17	16	16	15	15	13	14	57.6	57.6	57.6	48.958	443	0	323.31	7030400000	57643000	70740000	55157000	99688000	110200000	114190000	765570000	819950000	916490000	625330000	854390000	1007400000
Q8IKY3	Q8IKY3	12	12	12		PF14_0468	tr|Q8IKY3|Q8IKY3_PLAF7 CLASP domain-containing protein, putative OS=Plasmodium falciparum (isolate 3D7) OX=36329 GN=PF3D7_1449100 PE=4 SV=1	1	12	12	12	0	1	1	0	0	0	3	2	1	12	12	12	7	4	9	8	9	10	13.6	13.6	13.6	121.11	1029	0	106.76	173090000	0	155470	180730	0	0	0	3558400	1676100	2487100	35420000	35926000	37757000
O97238	O97238	5	5	5		PFC0240c	tr|O97238|O97238_PLAF7 Transporter, putative OS=Plasmodium falciparum (isolate 3D7) OX=36329 GN=PF3D7_0305300 PE=4 SV=3	1	5	5	5	0	0	1	0	1	0	2	3	2	3	5	5	3	3	3	3	3	3	7.7	7.7	7.7	114.5	956	0	50.541	58449000	0	0	612190	0	243050	0	1817500	3243000	2426100	6913800	13292000	15804000
C6KT33	C6KT33	7	7	7		PFF0935c	tr|C6KT33|C6KT33_PLAF7 Uncharacterized protein OS=Plasmodium falciparum (isolate 3D7) OX=36329 GN=PF3D7_0619300 PE=4 SV=1	1	7	7	7	3	4	2	2	3	2	2	2	2	7	6	5	5	5	6	6	6	6	2	2	2	433.71	3618	0	40.832	448390000	1015000	1590400	1170200	426590	815910	652050	86862000	141680000	103540000	13528000	9799300	11600000
Q8IIW4	Q8IIW4	29	29	29		PF11_0049	tr|Q8IIW4|Q8IIW4_PLAF7 CCR4-NOT transcription complex subunit 1, putative OS=Plasmodium falciparum (isolate 3D7) OX=36329 GN=PF3D7_1103800 PE=4 SV=1	1	29	29	29	5	6	4	2	3	2	7	6	2	26	29	27	13	12	15	19	18	20	12.3	12.3	12.3	391.94	3371	0	323.31	856730000	1138800	1627200	1016500	970430	1340500	911990	11469000	13366000	8515100	168520000	208390000	164860000
C6KT82	C6KT82	8	8	8		PFF1185w	tr|C6KT82|C6KT82_PLAF7 SNF2 helicase, putative OS=Plasmodium falciparum (isolate 3D7) OX=36329 GN=PF3D7_0624600 PE=4 SV=1	1	8	8	8	0	0	2	2	1	2	3	3	3	8	8	8	3	3	2	5	6	3	3.8	3.8	3.8	315.62	2719	0	50.469	83828000	0	0	355190	382390	196390	361860	3957400	5211700	5246800	13851000	14841000	17619000
C0H4V6	C0H4V6	14	14	14		MAL8P1.69	tr|C0H4V6|C0H4V6_PLAF7 14-3-3 protein OS=Plasmodium falciparum (isolate 3D7) OX=36329 GN=PF3D7_0818200 PE=3 SV=1	1	14	14	14	7	8	7	6	7	6	12	12	11	13	14	14	10	10	11	10	9	11	54.6	54.6	54.6	30.192	262	0	242.23	1098900000	5563900	9184700	7700800	3417200	3342500	3790900	64978000	69837000	72822000	182280000	187530000	209600000
A0A143ZWL7;Q7KQL5	A0A143ZWL7;Q7KQL5	12;12	12;12	12;12	Tubulin beta chain	PF10_0084	tr|A0A143ZWL7|A0A143ZWL7_PLAF7 Tubulin beta chain OS=Plasmodium falciparum (isolate 3D7) OX=36329 GN=PF3D7_1008700 PE=3 SV=1;sp|Q7KQL5|TBB_PLAF7 Tubulin beta chain OS=Plasmodium falciparum (isolate 3D7) OX=36329 GN=PF10_0084 PE=3 SV=1	2	12	12	12	10	10	10	10	10	9	10	10	11	11	11	12	11	11	11	11	10	11	32.6	32.6	32.6	49.75	445	0	274.85	969190000	16149000	18393000	11303000	10413000	11293000	9856500	41487000	48165000	60952000	149290000	149630000	171130000
A0A143ZZ61;Q8IJN7	A0A143ZZ61;Q8IJN7	14;14	14;14	14;14	Enolase	ENO	tr|A0A143ZZ61|A0A143ZZ61_PLAF7 Enolase OS=Plasmodium falciparum (isolate 3D7) OX=36329 GN=PF3D7_1015900 PE=3 SV=1;sp|Q8IJN7|ENO_PLAF7 Enolase OS=Plasmodium falciparum (isolate 3D7) OX=36329 GN=ENO PE=3 SV=1	2	14	14	14	6	6	7	3	5	7	10	11	11	13	12	14	10	8	12	11	11	10	35	35	35	48.677	446	0	242.59	1368200000	8107700	10020000	11003000	4253400	6194100	7043300	90445000	102290000	111060000	216510000	201810000	286450000
A0A5K1K996	A0A5K1K996	5	5	5			tr|A0A5K1K996|A0A5K1K996_PLAF7 CDT1-like protein, putative OS=Plasmodium falciparum (isolate 3D7) OX=36329 GN=PF3D7_1343300 PE=4 SV=1	1	5	5	5	2	1	2	1	0	1	5	5	4	5	5	5	5	5	5	5	5	5	6.9	6.9	6.9	114.58	982	0	40.271	107630000	1609500	1173700	1483800	365860	0	423890	9440600	11831000	9886400	10123000	10980000	12068000
A0A144A3T1;Q7KQL9	A0A144A3T1;Q7KQL9	14;14	14;14	14;14	Fructose-bisphosphate aldolase	PF14_0425	tr|A0A144A3T1|A0A144A3T1_PLAF7 Fructose-bisphosphate aldolase OS=Plasmodium falciparum (isolate 3D7) OX=36329 GN=PF3D7_1444800 PE=3 SV=1;sp|Q7KQL9|ALF_PLAF7 Fructose-bisphosphate aldolase OS=Plasmodium falciparum (isolate 3D7) OX=36329 GN=PF14_0425 PE=1 SV	2	14	14	14	5	8	7	5	7	5	12	12	13	12	13	11	11	11	13	10	11	10	43.1	43.1	43.1	40.105	369	0	323.31	1355200000	3207200	10193000	7456200	3820200	6555200	3740000	183530000	192010000	205300000	149120000	166150000	156780000
Q8IK89	Q8IK89	18	18	18		PF14_0717	tr|Q8IK89|Q8IK89_PLAF7 Trailer hitch homolog, putative OS=Plasmodium falciparum (isolate 3D7) OX=36329 GN=PF3D7_1474900 PE=4 SV=1	1	18	18	18	10	12	10	9	8	8	16	17	15	17	15	16	17	13	16	15	13	14	63.1	63.1	63.1	38.569	328	0	323.31	2575600000	14237000	19430000	14912000	12423000	12595000	8041200	102270000	133260000	143130000	331920000	346030000	335870000
Q8IIS1	Q8IIS1	6	6	6		PF11_0094	tr|Q8IIS1|Q8IIS1_PLAF7 Uncharacterized protein OS=Plasmodium falciparum (isolate 3D7) OX=36329 GN=PF3D7_1108100 PE=4 SV=1	1	6	6	6	1	0	0	0	0	0	1	1	1	5	5	6	3	2	2	3	2	3	4.9	4.9	4.9	162.41	1368	0	64.293	66306000	162160	0	0	0	0	0	403490	475700	468190	14054000	16179000	16605000
Q8II72	Q8II72	5	5	5		PF11_0302	tr|Q8II72|Q8II72_PLAF7 Parasitophorous vacuolar protein 1 OS=Plasmodium falciparum (isolate 3D7) OX=36329 GN=PF3D7_1129100 PE=4 SV=1	1	5	5	5	2	2	3	2	2	1	4	4	5	3	4	3	4	3	2	4	3	4	10.4	10.4	10.4	51.951	452	0	32.437	90868000	596210	1013900	1413700	617470	843130	253200	14997000	14021000	22763000	5846500	7953200	5986000
O96221	O96221	8	8	8		Sec31p	tr|O96221|O96221_PLAF7 Protein transport protein SEC31 OS=Plasmodium falciparum (isolate 3D7) OX=36329 GN=PF3D7_0214100 PE=4 SV=3	1	8	8	8	0	0	1	1	0	0	3	4	5	8	8	8	7	6	7	7	6	7	8.8	8.8	8.8	166.71	1471	0	81.664	170240000	0	0	262480	246950	0	0	8570700	10151000	12882000	25602000	26787000	29825000
Q8IKH8	Q8IKH8	11	11	11		PF14_0627	tr|Q8IKH8|Q8IKH8_PLAF7 40S ribosomal protein S3 OS=Plasmodium falciparum (isolate 3D7) OX=36329 GN=PF3D7_1465900 PE=1 SV=1	1	11	11	11	5	7	6	4	5	5	9	8	6	8	8	11	9	9	10	7	7	8	42.5	42.5	42.5	24.668	221	0	323.31	870300000	4315300	10584000	6541400	2304700	3691800	5394100	27998000	30338000	31075000	122290000	110500000	147690000
Q8IK02	Q8IK02	4	4	4		PF10_0038	tr|Q8IK02|Q8IK02_PLAF7 40S ribosomal protein S20e, putative OS=Plasmodium falciparum (isolate 3D7) OX=36329 GN=PF3D7_1003500 PE=1 SV=1	1	4	4	4	1	2	1	2	1	1	4	4	3	4	4	4	4	4	3	4	4	4	22.9	22.9	22.9	13.513	118	0	44.922	175220000	1350600	2123200	1869300	655230	718100	848450	18410000	22222000	18462000	18209000	17578000	19998000
A0A143ZYR6;Q8IIG7	A0A143ZYR6;Q8IIG7	5;5	5;5	5;5	Uncharacterized protein PF11_0207	PF11_0207	tr|A0A143ZYR6|A0A143ZYR6_PLAF7 Uncharacterized protein OS=Plasmodium falciparum (isolate 3D7) OX=36329 GN=PF3D7_1120000 PE=4 SV=1;sp|Q8IIG7|YPF05_PLAF7 Uncharacterized protein PF11_0207 OS=Plasmodium falciparum (isolate 3D7) OX=36329 GN=PF11_0207 PE=1 SV=2	2	5	5	5	0	2	0	0	0	0	3	2	5	5	5	5	4	3	3	5	4	4	14.4	14.4	14.4	128.95	1070	0	42.158	80194000	0	480180	0	0	0	0	3585500	5819100	15366000	9458500	10229000	12176000
C6KT50	C6KT50	6	6	6	Pyridoxal 5-phosphate synthase subunit Pdx1	pdx1	sp|C6KT50|PDX1_PLAF7 Pyridoxal 5-phosphate synthase subunit Pdx1 OS=Plasmodium falciparum (isolate 3D7) OX=36329 GN=pdx1 PE=1 SV=1	1	6	6	6	0	1	0	2	2	2	4	3	4	5	4	4	4	4	6	5	4	3	21.3	21.3	21.3	33.013	301	0	80.38	197560000	0	740940	0	1492400	1781300	2253400	12065000	10456000	15694000	30691000	28771000	32589000
Q8IEC6	Q8IEC6	6	6	6		PF13_0104	tr|Q8IEC6|Q8IEC6_PLAF7 Uncharacterized protein OS=Plasmodium falciparum (isolate 3D7) OX=36329 GN=PF3D7_1319000 PE=4 SV=1	1	6	6	6	0	0	0	0	0	0	2	2	0	6	6	6	5	4	5	6	5	5	8.1	8.1	8.1	113.38	960	0	83.621	175180000	0	0	0	0	0	0	1852800	1372800	0	41110000	37459000	48806000
Q8IFP2	Q8IFP2	8	8	8		PFD1055w	tr|Q8IFP2|Q8IFP2_PLAF7 40S ribosomal protein S19 OS=Plasmodium falciparum (isolate 3D7) OX=36329 GN=PF3D7_0422400 PE=1 SV=1	1	8	8	8	5	7	2	4	5	3	8	6	6	8	8	8	8	6	5	8	7	8	49.4	49.4	49.4	19.722	170	0	302.89	951340000	7446300	8711000	8571200	5652000	6726000	6790200	78867000	75331000	78898000	99648000	98546000	129200000
Q8IL80	Q8IL80	8	8	8		TPx1	tr|Q8IL80|Q8IL80_PLAF7 Thioredoxin peroxidase 1 OS=Plasmodium falciparum (isolate 3D7) OX=36329 GN=PF3D7_1438900 PE=4 SV=1	1	8	8	8	0	0	0	1	1	1	7	8	8	7	6	5	6	6	6	3	3	2	39.5	39.5	39.5	21.807	195	0	101.11	665920000	0	0	0	905960	1087300	1350200	132200000	122720000	141980000	44617000	46447000	48770000
Q8IE09	Q8IE09	5	5	5		PF13_0171	tr|Q8IE09|Q8IE09_PLAF7 60S ribosomal protein L23, putative OS=Plasmodium falciparum (isolate 3D7) OX=36329 GN=PF3D7_1331800 PE=1 SV=1	1	5	5	5	2	3	1	3	2	2	3	3	3	4	3	3	4	4	4	3	2	3	36	36	36	14.993	139	0	58.546	427710000	2731800	3183100	2133300	2704400	2356400	2308300	19609000	12517000	18480000	48303000	39808000	44047000
Q8II61	Q8II61	8	8	8		PF11_0313	tr|Q8II61|Q8II61_PLAF7 60S acidic ribosomal protein P0 OS=Plasmodium falciparum (isolate 3D7) OX=36329 GN=PF3D7_1130200 PE=3 SV=1	1	8	8	8	0	0	0	1	1	2	4	3	4	6	7	5	3	5	3	3	2	3	32.6	32.6	32.6	34.967	316	0	67.466	160030000	0	0	0	414050	424950	800080	13808000	13976000	20547000	17627000	20312000	22291000
C6KSM0	C6KSM0	38	38	38		PFF0095c	tr|C6KSM0|C6KSM0_PLAF7 Zinc finger protein, putative OS=Plasmodium falciparum (isolate 3D7) OX=36329 GN=PF3D7_0602000 PE=4 SV=1	1	38	38	38	3	1	4	3	1	1	13	12	12	37	36	35	23	23	25	21	22	23	38	38	38	165.4	1437	0	323.31	1649900000	527970	623070	1097100	733100	172780	625110	45792000	40211000	61808000	352530000	349000000	357630000
C6KT34	C6KT34	9	9	9		PFF0940c	tr|C6KT34|C6KT34_PLAF7 Cell division cycle protein 48 homologue, putative OS=Plasmodium falciparum (isolate 3D7) OX=36329 GN=PF3D7_0619400 PE=4 SV=1	1	9	9	9	1	2	1	1	2	0	5	3	2	9	9	9	4	3	3	5	3	6	13.8	13.8	13.8	92.386	828	0	67.136	110510000	538460	986390	344220	334270	646660	0	11300000	8683100	7973500	17938000	18786000	21841000
Q8I0W8	Q8I0W8	23	23	23		PFE0675c	tr|Q8I0W8|Q8I0W8_PLAF7 Deoxyribodipyrimidine photo-lyase, putative OS=Plasmodium falciparum (isolate 3D7) OX=36329 GN=PF3D7_0513600 PE=4 SV=1	1	23	23	23	3	1	4	5	3	5	15	17	15	22	22	22	18	19	18	20	20	20	18.4	18.4	18.4	129.2	1113	0	278.09	1441500000	995860	215000	1100300	2079500	1377600	3419600	77258000	82242000	93179000	172450000	183880000	190730000
Q8IL02	Q8IL02	8	8	8		PF14_0448	tr|Q8IL02|Q8IL02_PLAF7 40S ribosomal protein S5 OS=Plasmodium falciparum (isolate 3D7) OX=36329 GN=PF3D7_1447000 PE=1 SV=1	1	8	8	8	2	3	3	4	6	4	6	6	6	8	7	8	8	7	7	7	6	6	32	32	32	29.957	272	0	68.03	906350000	649830	955410	1085000	2914900	3286900	2987600	39645000	43530000	47342000	110150000	106010000	121410000
Q8I3Y6	Q8I3Y6	6	6	6	Probable prefoldin subunit 6	PFE0595w	sp|Q8I3Y6|PFD6_PLAF7 Probable prefoldin subunit 6 OS=Plasmodium falciparum (isolate 3D7) OX=36329 GN=PFE0595w PE=1 SV=2	1	6	6	6	1	1	4	3	1	2	6	4	6	6	6	5	3	5	6	4	4	4	43.7	43.7	43.7	13.667	119	0	166.45	375850000	186180	248300	1014900	1334600	409870	627090	48053000	44762000	68324000	35101000	35158000	42557000
Q8I2R8	Q8I2R8	4	4	4		PFI1175c	tr|Q8I2R8|Q8I2R8_PLAF7 Polyadenylate-binding protein 2, putative OS=Plasmodium falciparum (isolate 3D7) OX=36329 GN=PF3D7_0923900 PE=4 SV=1	1	4	4	4	3	2	2	2	2	2	3	3	2	4	4	4	3	3	4	4	4	4	19.3	19.3	19.3	22.979	202	0	74.166	219370000	4835000	5214100	5077100	3515800	3828600	4053000	20998000	26012000	17208000	17553000	20051000	22250000
C0H5J1	C0H5J1	2	2	2		MAL13P1.410	tr|C0H5J1|C0H5J1_PLAF7 Uncharacterized protein OS=Plasmodium falciparum (isolate 3D7) OX=36329 GN=PF3D7_1359500 PE=4 SV=2	1	2	2	2	2	2	2	1	1	0	1	1	1	2	2	2	2	2	2	2	2	2	13	13	13	31.697	269	0	14.67	40324000	1200700	1779600	1304000	374940	211810	0	907210	1441600	1178700	4296900	3812300	4471900
O77381	O77381	9	9	9		PFC0775w	tr|O77381|O77381_PLAF7 40S ribosomal protein S11, putative OS=Plasmodium falciparum (isolate 3D7) OX=36329 GN=PF3D7_0317600 PE=1 SV=2	1	9	9	9	3	6	4	5	6	5	7	7	6	9	9	9	9	7	8	8	7	8	51.6	51.6	51.6	18.76	161	0	132.07	1213700000	2023200	4656700	3819800	4704400	5269000	4684200	33783000	45476000	40136000	147490000	156770000	163940000
O97260	O97260	56	56	56		PFC0610c	tr|O97260|O97260_PLAF7 RING finger protein RNF1 OS=Plasmodium falciparum (isolate 3D7) OX=36329 GN=PF3D7_0314700 PE=4 SV=1	1	56	56	56	5	7	7	10	10	7	28	27	26	56	53	54	49	48	46	48	42	45	54	54	54	135.64	1181	0	323.31	14341000000	914750	1645600	1903200	1952700	2328900	2690800	87970000	99178000	81942000	3284700000	3074200000	3576700000
Q8ID50;Q7KQK2	Q8ID50;Q7KQK2	8;8	8;8	8;8		PF13_0346;PFL0585w	tr|Q8ID50|Q8ID50_PLAF7 Ubiquitin-60S ribosomal protein L40 OS=Plasmodium falciparum (isolate 3D7) OX=36329 GN=PF3D7_1365900 PE=1 SV=1;tr|Q7KQK2|Q7KQK2_PLAF7 Polyubiquitin OS=Plasmodium falciparum (isolate 3D7) OX=36329 GN=PF3D7_1211800 PE=4 SV=1	2	8	8	8	4	4	3	3	3	3	7	7	7	6	5	5	6	3	6	4	3	4	41.4	41.4	41.4	14.617	128	0	253.99	1275700000	33274000	38570000	39552000	28162000	22010000	22873000	184620000	197860000	178150000	93167000	90039000	99974000
A0A5K1K8E0	A0A5K1K8E0	66	66	66			tr|A0A5K1K8E0|A0A5K1K8E0_PLAF7 Uncharacterized protein OS=Plasmodium falciparum (isolate 3D7) OX=36329 GN=PF3D7_1327300 PE=4 SV=1	1	66	66	66	33	32	28	25	26	22	60	60	52	48	48	45	46	41	41	40	40	37	34.8	34.8	34.8	205.47	1795	0	323.31	4928500000	81943000	111620000	93250000	49879000	62027000	56489000	580920000	622420000	636780000	413940000	445450000	470820000
O97313	O97313	19	19	19	40S ribosomal protein S3a		sp|O97313|RS3A_PLAF7 40S ribosomal protein S3a OS=Plasmodium falciparum (isolate 3D7) OX=36329 GN=MAL3P7.35 PE=1 SV=1	1	19	19	19	5	9	6	6	6	5	13	11	12	15	15	14	15	13	13	18	15	13	54.2	54.2	54.2	30.047	262	0	223.52	1484400000	8207300	37075000	35988000	11070000	13300000	13283000	60426000	120580000	117540000	126210000	142330000	178720000
O77395	O77395	7	7	7		PFC0735w	tr|O77395|O77395_PLAF7 40S ribosomal protein S15A, putative OS=Plasmodium falciparum (isolate 3D7) OX=36329 GN=PF3D7_0316800 PE=1 SV=1	1	7	7	7	4	4	3	3	2	2	6	5	6	5	5	5	5	5	5	5	5	6	43.1	43.1	43.1	14.873	130	0	49.443	401490000	2890500	3211100	2633900	1950600	528020	1488600	27307000	27179000	33403000	50094000	40486000	50768000
Q8ILU2	Q8ILU2	15	15	15		PF14_0152	tr|Q8ILU2|Q8ILU2_PLAF7 Btz domain-containing protein OS=Plasmodium falciparum (isolate 3D7) OX=36329 GN=PF3D7_1415400 PE=4 SV=1	1	15	15	15	2	3	1	4	5	5	7	6	5	15	15	14	12	13	12	12	11	13	14.3	14.3	14.3	178.5	1474	0	138.82	402440000	468600	793980	430770	1123700	1624200	1953000	10462000	10746000	10406000	55554000	58949000	64002000
O97285	O97285	14	14	14		PFC0915w	tr|O97285|O97285_PLAF7 ATP-dependent RNA helicase DDX6 OS=Plasmodium falciparum (isolate 3D7) OX=36329 GN=PF3D7_0320800 PE=3 SV=1	1	14	14	14	6	5	4	6	3	3	6	8	8	12	14	14	10	10	9	13	12	13	36	36	36	49.413	433	0	323.31	905180000	1535200	1184800	1089400	1277200	1015200	892310	19852000	23999000	29226000	187670000	210670000	232100000
Q8IB92	Q8IB92	9	9	9		PF08_0023	tr|Q8IB92|Q8IB92_PLAF7 Uncharacterized protein OS=Plasmodium falciparum (isolate 3D7) OX=36329 GN=PF3D7_0825900 PE=4 SV=1	1	9	9	9	3	3	2	3	2	2	5	4	4	9	9	9	9	9	8	9	8	8	15.1	15.1	15.1	76.895	637	0	323.31	886570000	5847500	7060900	6843900	2562500	2432900	3009000	9562200	6454400	5268000	128210000	138710000	163210000
Q8IAZ3	Q8IAZ3	3	3	3	Eukaryotic translation initiation factor 3 subunit G	MAL8P1.83	tr|Q8IAZ3|Q8IAZ3_PLAF7 Eukaryotic translation initiation factor 3 subunit G OS=Plasmodium falciparum (isolate 3D7) OX=36329 GN=PF3D7_0815600 PE=3 SV=2	1	3	3	3	0	0	0	0	0	0	3	2	2	3	3	2	2	3	3	2	2	2	13.1	13.1	13.1	31.251	268	0	17.619	31485000	0	0	0	0	0	0	3852500	3024600	4026900	5660400	5464500	3461200
Q8I3R0	Q8I3R0	7	7	7		PFE1005w	tr|Q8I3R0|Q8I3R0_PLAF7 40S ribosomal protein S9, putative OS=Plasmodium falciparum (isolate 3D7) OX=36329 GN=PF3D7_0520000 PE=1 SV=1	1	7	7	7	3	3	3	4	5	5	5	4	5	6	6	7	6	7	7	6	7	7	32.3	32.3	32.3	22.123	189	0	72.99	608950000	1021900	1238400	1456200	3586700	5863000	5841000	30126000	19426000	34661000	50271000	74278000	71097000
Q8IHR4	Q8IHR4	15	15	15		dyn1	tr|Q8IHR4|Q8IHR4_PLAF7 Dynamin-like protein OS=Plasmodium falciparum (isolate 3D7) OX=36329 GN=PF3D7_1145400 PE=3 SV=1	1	15	15	15	0	0	0	0	0	0	0	0	0	12	13	13	5	3	6	7	8	7	23.8	23.8	23.8	96.373	837	0	184.44	173170000	0	0	0	0	0	0	0	0	0	43445000	38698000	54696000
Q8I427	Q8I427	7	7	7		PFE0375w	tr|Q8I427|Q8I427_PLAF7 Protein CAF40, putative OS=Plasmodium falciparum (isolate 3D7) OX=36329 GN=PF3D7_0507600 PE=4 SV=1	1	7	7	7	0	0	0	0	1	0	1	2	1	6	7	7	3	3	2	4	2	3	20.1	20.1	20.1	73.423	652	0	57.182	121770000	0	0	0	0	239060	0	742480	3339200	898660	24561000	31884000	35193000
Q8IKH3	Q8IKH3	3	3	3		PF14_0632	tr|Q8IKH3|Q8IKH3_PLAF7 26S proteasome regulatory subunit RPN2, putative OS=Plasmodium falciparum (isolate 3D7) OX=36329 GN=PF3D7_1466300 PE=3 SV=1	1	3	3	3	0	0	0	0	0	0	1	1	1	2	3	3	2	2	2	2	3	3	2.7	2.7	2.7	132.77	1172	0	17.271	35578000	0	0	0	0	0	0	1498700	1996300	2051000	6006600	7371300	7707300
O97266	O97266	7	7	7		PFC0635c	tr|O97266|O97266_PLAF7 Eukaryotic translation initiation factor 4E OS=Plasmodium falciparum (isolate 3D7) OX=36329 GN=PF3D7_0315100 PE=3 SV=1	1	7	7	7	2	2	2	2	2	3	1	1	1	7	7	6	5	5	5	4	5	5	32.6	32.6	32.6	26.947	227	0	42.409	690460000	302730	1507100	1318000	452850	550900	853530	164780000	167510000	143230000	25720000	30278000	27314000
Q8IM23	Q8IM23	2	2	2		PF14_0068	tr|Q8IM23|Q8IM23_PLAF7 rRNA 2-O-methyltransferase fibrillarin, putative OS=Plasmodium falciparum (isolate 3D7) OX=36329 GN=PF3D7_1407100 PE=3 SV=1	1	2	2	2	2	2	1	2	2	1	2	1	2	2	2	2	2	2	2	2	2	2	7.2	7.2	7.2	34.129	318	0	14.948	84252000	2398900	3084000	2296000	2270900	2674100	2246200	4732800	3514600	6473200	6261900	6331500	8389000
O77306	O77306	15	15	15		PFC0105w	tr|O77306|O77306_PLAF7 Serine/threonine protein kinase OS=Plasmodium falciparum (isolate 3D7) OX=36329 GN=PF3D7_0302100 PE=4 SV=1	1	15	15	15	0	0	0	0	1	0	3	3	5	14	14	15	10	10	8	11	12	14	16.3	16.3	16.3	157.37	1338	0	323.31	506760000	0	0	0	0	110820	0	4260800	4596800	6526500	118670000	121840000	136490000
A0A144A2J9;Q8ILC1	A0A144A2J9;Q8ILC1	10;10	10;10	10;10	STI1-like protein	PF14_0324	tr|A0A144A2J9|A0A144A2J9_PLAF7 Hsp70/Hsp90 organizing protein OS=Plasmodium falciparum (isolate 3D7) OX=36329 GN=PF3D7_1434300 PE=4 SV=1;sp|Q8ILC1|STI1L_PLAF7 STI1-like protein OS=Plasmodium falciparum (isolate 3D7) OX=36329 GN=PF14_0324 PE=4 SV=1	2	10	10	10	0	1	1	4	4	2	9	8	7	8	9	9	7	5	5	8	5	5	18.6	18.6	18.6	66.056	564	0	88.689	254390000	0	327690	482610	1306600	2532800	1151200	47350000	42151000	51201000	18743000	20105000	25222000
Q8IBJ1	Q8IBJ1	45	45	45	Ubiquitin carboxyl-terminal hydrolase	MAL7P1.147	tr|Q8IBJ1|Q8IBJ1_PLAF7 Ubiquitin carboxyl-terminal hydrolase, putative OS=Plasmodium falciparum (isolate 3D7) OX=36329 GN=PF3D7_0726500 PE=3 SV=1	1	45	45	45	2	2	3	3	3	3	5	3	3	41	41	42	23	21	22	31	27	33	17.6	17.6	17.6	373.16	3183	0	323.31	1036500000	3681200	1350500	1180100	9161900	15093000	1074800	6542800	3412500	1948400	234560000	256640000	280810000
Q8IES0	Q8IES0	13	13	13		PF13_0021	tr|Q8IES0|Q8IES0_PLAF7 Small heat shock protein, putative OS=Plasmodium falciparum (isolate 3D7) OX=36329 GN=PF3D7_1304500 PE=3 SV=1	1	13	13	13	3	8	7	7	8	8	11	10	10	11	12	11	10	9	10	10	9	9	51.2	51.2	51.2	25.195	211	0	278.61	3591000000	2533500	6428600	4760800	28832000	39939000	42619000	269470000	275400000	331510000	544910000	598380000	669090000
Q8IKG9	Q8IKG9	14	14	14		PF14_0636	tr|Q8IKG9|Q8IKG9_PLAF7 NOC3p domain-containing protein OS=Plasmodium falciparum (isolate 3D7) OX=36329 GN=PF3D7_1466800 PE=4 SV=1	1	14	14	14	1	1	2	1	2	1	6	6	4	13	14	13	7	8	8	12	13	10	17.8	17.8	17.8	105.45	902	0	308.33	799950000	1203100	1232900	1307600	1453200	1631800	1396100	18038000	24217000	25579000	165810000	180990000	179390000
Q8IEM3	Q8IEM3	5	5	5		PF13_0049	tr|Q8IEM3|Q8IEM3_PLAF7 60S ribosomal protein L24, putative OS=Plasmodium falciparum (isolate 3D7) OX=36329 GN=PF3D7_1309100 PE=1 SV=1	1	5	5	5	4	4	4	4	3	4	3	4	4	4	3	4	4	5	4	4	4	4	28.4	28.4	28.4	19.245	162	0	88.717	699970000	28652000	36438000	33283000	7390800	6851200	8498900	39990000	54386000	41210000	67270000	51388000	60382000
Q8I4U5	Q8I4U5	9	9	8		PFL2345c	tr|Q8I4U5|Q8I4U5_PLAF7 26S protease regulatory subunit 8, putative OS=Plasmodium falciparum (isolate 3D7) OX=36329 GN=PF3D7_1248900 PE=3 SV=1	1	9	9	8	0	0	1	0	0	1	3	3	4	8	9	8	4	6	4	6	6	6	20.2	20.2	17.5	49.545	435	0	85.454	120230000	0	0	371070	0	0	282460	2302400	3086600	3659400	20422000	30936000	29327000
Q8I3V2	Q8I3V2	23	23	23		PFE0780w	tr|Q8I3V2|Q8I3V2_PLAF7 HTH OST-type domain-containing protein OS=Plasmodium falciparum (isolate 3D7) OX=36329 GN=PF3D7_0515600 PE=4 SV=1	1	23	23	23	6	4	6	3	3	4	5	5	3	22	21	21	11	12	11	18	19	17	23	23	23	146.74	1250	0	323.31	764900000	1857300	1681600	2123800	861890	659020	1090800	22427000	21342000	21294000	132780000	141720000	161880000
Q8IFP3	Q8IFP3	12	12	3		PFD1050w	tr|Q8IFP3|Q8IFP3_PLAF7 Tubulin alpha chain OS=Plasmodium falciparum (isolate 3D7) OX=36329 GN=PF3D7_0422300 PE=3 SV=1	1	12	12	3	4	4	6	4	4	5	11	10	10	12	12	12	12	9	9	9	9	6	34.7	34.7	10.2	49.691	450	0	106.88	913710000	6940600	9877500	16654000	8206200	10010000	11050000	76431000	81704000	74589000	105470000	163820000	163270000
C6S3B0	C6S3B0	5	5	5		PFB0227c	tr|C6S3B0|C6S3B0_PLAF7 Uncharacterized protein OS=Plasmodium falciparum (isolate 3D7) OX=36329 GN=PF3D7_0205100 PE=4 SV=1	1	5	5	5	0	0	1	0	0	0	0	0	0	5	4	5	2	2	2	3	2	3	8.5	8.5	8.5	86.236	705	0	41.018	70586000	0	0	167440	0	0	0	0	0	0	14798000	13769000	17148000
Q8I3T9	Q8I3T9	8	8	8		PFE0845c	tr|Q8I3T9|Q8I3T9_PLAF7 60S ribosomal protein L2 OS=Plasmodium falciparum (isolate 3D7) OX=36329 GN=PF3D7_0516900 PE=1 SV=1	1	8	8	8	2	3	4	1	3	2	7	6	7	6	7	6	7	8	7	6	6	5	37.3	37.3	37.3	27.999	260	0	81.391	936420000	1116800	7428000	4506600	1334200	5000200	3738300	75212000	69206000	77432000	80094000	89586000	91096000
Q8IJQ2	Q8IJQ2	6	6	6		PF10_0140	tr|Q8IJQ2|Q8IJQ2_PLAF7 SPRY domain-containing protein, putative OS=Plasmodium falciparum (isolate 3D7) OX=36329 GN=PF3D7_1014300 PE=4 SV=1	1	6	6	6	0	0	0	0	0	0	0	0	0	6	6	6	2	3	2	5	5	4	3.1	3.1	3.1	283.13	2379	0	64.562	58504000	0	0	0	0	0	0	0	0	0	14603000	14524000	17557000
Q8IIU8	Q8IIU8	5	5	5	40S ribosomal protein S4	PF11_0065	tr|Q8IIU8|Q8IIU8_PLAF7 40S ribosomal protein S4 OS=Plasmodium falciparum (isolate 3D7) OX=36329 GN=PF3D7_1105400 PE=1 SV=2	1	5	5	5	2	2	3	2	2	3	3	2	3	4	5	4	5	5	5	5	5	5	18.4	18.4	18.4	29.772	261	0	31.041	4987200000	4468200	827680	4938600	2097800	23468000	24075000	13091000	1409900000	1633300000	26050000	154480000	174040000
Q8I3B0	Q8I3B0	5	5	5		PFI0190w	tr|Q8I3B0|Q8I3B0_PLAF7 60S ribosomal protein L32 OS=Plasmodium falciparum (isolate 3D7) OX=36329 GN=PF3D7_0903900 PE=1 SV=1	1	5	5	5	2	2	2	2	2	2	3	2	1	4	4	4	3	5	4	5	5	4	34.4	34.4	34.4	15.526	131	0	39.863	299750000	2614900	3156400	3276000	2188700	2787900	2907200	15343000	17960000	5597800	24442000	25955000	30819000
Q8I235	Q8I235	11	11	11	Kinesin-like protein	PFA_0535c	tr|Q8I235|Q8I235_PLAF7 Kinesin-8, putative OS=Plasmodium falciparum (isolate 3D7) OX=36329 GN=PF3D7_0111000 PE=3 SV=2	1	11	11	11	1	0	1	2	1	2	1	1	3	10	10	10	5	6	6	8	8	9	9.7	9.7	9.7	191.87	1664	0	88.291	216350000	1747000	0	2434600	2447900	188910	2771000	649440	642990	2689500	42798000	45277000	53901000
Q8IIR0	Q8IIR0	5	5	5		PF11_0108	tr|Q8IIR0|Q8IIR0_PLAF7 Pre-mRNA-processing factor 6, putative OS=Plasmodium falciparum (isolate 3D7) OX=36329 GN=PF3D7_1110200 PE=4 SV=1	1	5	5	5	4	4	3	3	4	2	1	1	1	5	4	5	2	3	2	3	4	3	7.3	7.3	7.3	152.15	1329	0	31.142	41209000	1230400	1222800	787860	638060	703070	387900	909500	1404200	1289100	8695900	5025400	11042000
Q8IC01	Q8IC01	9	9	9		PF07_0033	tr|Q8IC01|Q8IC01_PLAF7 Heat shock protein 110 OS=Plasmodium falciparum (isolate 3D7) OX=36329 GN=PF3D7_0708800 PE=4 SV=1	1	9	9	9	1	2	3	1	1	1	2	3	2	7	9	7	3	3	3	6	5	7	12.4	12.4	12.4	99.963	873	0	88.477	210040000	639030	934020	1567900	479220	199430	223990	7385500	8728700	9959500	37804000	40822000	57398000
A0A144A0J9	A0A144A0J9	8	8	8			tr|A0A144A0J9|A0A144A0J9_PLAF7 Uncharacterized protein OS=Plasmodium falciparum (isolate 3D7) OX=36329 GN=PF3D7_1202600 PE=4 SV=1	1	8	8	8	0	0	0	0	0	1	1	2	3	6	7	8	5	2	4	6	5	6	4.3	4.3	4.3	254.29	2180	0	73.054	89093000	0	0	0	0	0	85495	570230	899420	1226300	16916000	22613000	27735000
Q8IM10	Q8IM10	8	8	8	40S ribosomal protein S8	PF14_0083	tr|Q8IM10|Q8IM10_PLAF7 40S ribosomal protein S8 OS=Plasmodium falciparum (isolate 3D7) OX=36329 GN=PF3D7_1408600 PE=1 SV=1	1	8	8	8	5	4	5	4	4	4	8	8	8	8	8	7	8	7	7	8	7	7	38.5	38.5	38.5	25.051	218	0	102.48	925600000	6510400	6547700	6750400	6810700	6914500	6479900	60041000	68190000	73687000	72730000	47719000	78935000
C0H4M6	C0H4M6	7	7	7		MAL7P1.38	tr|C0H4M6|C0H4M6_PLAF7 Regulator of chromosome condensation, putative OS=Plasmodium falciparum (isolate 3D7) OX=36329 GN=PF3D7_0711500 PE=4 SV=2	1	7	7	7	4	5	5	4	4	5	7	6	5	5	6	5	7	4	5	5	4	4	7.1	7.1	7.1	78.896	688	0	68.696	858090000	17146000	22735000	21773000	24867000	26715000	26958000	82519000	54377000	57481000	73316000	76717000	38041000
Q8I502	Q8I502	7	7	7		PFL2055w	tr|Q8I502|Q8I502_PLAF7 40S ribosomal protein S17, putative OS=Plasmodium falciparum (isolate 3D7) OX=36329 GN=PF3D7_1242700 PE=1 SV=1	1	7	7	7	7	6	5	5	5	3	7	7	6	6	6	6	6	5	6	6	6	6	48.9	48.9	48.9	16.067	137	0	83.623	600100000	5458500	6238100	5486900	5154000	4752800	4242000	46453000	55894000	55650000	49161000	49339000	55380000
Q8ILS7	Q8ILS7	9	9	9		PF14_0167	tr|Q8ILS7|Q8ILS7_PLAF7 Prefoldin subunit 2, putative OS=Plasmodium falciparum (isolate 3D7) OX=36329 GN=PF3D7_1416900 PE=4 SV=1	1	9	9	9	3	2	3	4	3	3	9	9	9	6	9	9	7	8	8	7	9	7	68	68	68	16.653	147	0	214.05	1042400000	860360	660880	1572000	2108900	1639300	1370000	161680000	160280000	194190000	46904000	68821000	79952000
Q8IEU2	Q8IEU2	11	11	11		pfg27-25	tr|Q8IEU2|Q8IEU2_PLAF7 Gamete antigen 27/25 OS=Plasmodium falciparum (isolate 3D7) OX=36329 GN=PF3D7_1302100 PE=1 SV=1	1	11	11	11	5	6	5	5	7	4	11	11	11	10	11	10	10	10	9	10	10	8	42.4	42.4	42.4	26.004	217	0	236.7	1649200000	3942000	5871800	4875800	3543700	5886700	3657100	250770000	264370000	298420000	177870000	180440000	138270000
Q8I3T5	Q8I3T5	5	5	5		PFE0865c	tr|Q8I3T5|Q8I3T5_PLAF7 Serine/arginine-rich splicing factor 1 OS=Plasmodium falciparum (isolate 3D7) OX=36329 GN=PF3D7_0517300 PE=1 SV=2	1	5	5	5	2	3	3	2	2	3	4	4	4	5	5	5	5	4	5	4	4	3	19.5	19.5	19.5	34.561	298	0	40.977	536350000	2175500	4482500	4580400	6438600	6629700	7930200	22370000	66139000	71063000	34822000	37211000	44422000
C6KT23	C6KT23	5	5	5		PFF0885w	tr|C6KT23|C6KT23_PLAF7 60S ribosomal protein L27a, putative OS=Plasmodium falciparum (isolate 3D7) OX=36329 GN=PF3D7_0618300 PE=1 SV=1	1	5	5	5	3	4	3	3	3	2	4	5	4	5	5	5	4	4	5	4	4	4	30.4	30.4	30.4	16.722	148	0	36.989	477260000	3162600	5829200	4011500	3368200	3861600	2781400	37779000	45477000	53603000	35802000	37166000	45469000
Q8IAX5	Q8IAX5	9	9	9		PF08_0076	tr|Q8IAX5|Q8IAX5_PLAF7 40S ribosomal protein S16, putative OS=Plasmodium falciparum (isolate 3D7) OX=36329 GN=PF3D7_0813900 PE=1 SV=1	1	9	9	9	7	8	7	7	8	7	7	7	8	7	8	7	8	7	8	8	8	6	48.6	48.6	48.6	16.285	144	0	323.31	1375200000	23726000	31937000	30075000	20484000	25391000	21422000	103270000	106750000	144710000	96792000	118610000	139130000
Q8I1V1	Q8I1V1	4	4	4		PFD0665c	tr|Q8I1V1|Q8I1V1_PLAF7 26S protease regulatory subunit 6B, putative OS=Plasmodium falciparum (isolate 3D7) OX=36329 GN=PF3D7_0413600 PE=3 SV=1	1	4	4	4	0	0	0	0	0	0	0	0	0	4	4	4	3	2	2	4	4	3	13.3	13.3	13.3	44.666	392	0	40.329	48688000	0	0	0	0	0	0	0	0	0	11273000	12568000	13599000
A0A144A4T0	A0A144A4T0	7	7	7			tr|A0A144A4T0|A0A144A4T0_PLAF7 Histone deacetylase, putative OS=Plasmodium falciparum (isolate 3D7) OX=36329 GN=PF3D7_1472200 PE=4 SV=1	1	7	7	7	0	0	0	0	0	0	0	0	0	7	7	5	4	4	2	6	6	5	3.5	3.5	3.5	268.92	2251	0	49.207	64970000	0	0	0	0	0	0	0	0	0	16340000	17436000	15973000
Q8IK00	Q8IK00	13	13	13		PF10_0040	tr|Q8IK00|Q8IK00_PLAF7 MKT1 domain-containing protein, putative OS=Plasmodium falciparum (isolate 3D7) OX=36329 GN=PF3D7_1003700 PE=4 SV=1	1	13	13	13	3	1	2	3	2	2	2	3	1	13	13	13	8	8	8	10	12	12	10.1	10.1	10.1	153.35	1308	0	100.29	491550000	797710	182180	548500	728110	456000	438170	1693200	1440600	971190	110600000	110060000	120180000
A0A143ZWU2;Q8I6U8	A0A143ZWU2;Q8I6U8	7;7	7;7	7;7	Glycophorin-binding protein	GBP	tr|A0A143ZWU2|A0A143ZWU2_PLAF7 GBP130 protein OS=Plasmodium falciparum (isolate 3D7) OX=36329 GN=PF3D7_1016300 PE=4 SV=1;sp|Q8I6U8|GBP_PLAF7 Glycophorin-binding protein OS=Plasmodium falciparum (isolate 3D7) OX=36329 GN=GBP PE=3 SV=1	2	7	7	7	4	5	5	4	4	1	7	7	7	5	5	5	5	4	5	4	4	3	53	53	53	95.843	824	0	83.327	190750000	4516400	5738800	5840700	1769600	2213400	310700	30487000	32546000	38857000	15152000	14122000	16954000
Q8IB24	Q8IB24	29	29	25		PF08_0054	tr|Q8IB24|Q8IB24_PLAF7 Heat shock protein 70 OS=Plasmodium falciparum (isolate 3D7) OX=36329 GN=PF3D7_0818900 PE=3 SV=1	1	29	29	25	16	16	16	16	13	9	23	23	21	25	26	28	20	20	18	22	20	18	40.2	40.2	38.1	73.914	677	0	323.31	4448900000	34652000	45562000	50959000	43667000	33615000	36290000	244150000	235300000	280500000	809350000	860760000	936610000
Q8ILX1	Q8ILX1	3	3	3		PF14_0122	tr|Q8ILX1|Q8ILX1_PLAF7 Nuclear transport factor 2, putative OS=Plasmodium falciparum (isolate 3D7) OX=36329 GN=PF3D7_1412300 PE=4 SV=2	1	3	3	3	0	1	0	3	1	0	2	2	2	3	3	3	2	2	2	3	3	3	27.2	27.2	27.2	14.438	125	0	27.292	51767000	0	74067	0	986840	844320	0	2938500	3793700	3232100	9153700	9405800	11968000
Q8ILK2	Q8ILK2	7	7	7	Nascent polypeptide-associated complex subunit beta	PF14_0241	tr|Q8ILK2|Q8ILK2_PLAF7 Nascent polypeptide-associated complex subunit beta OS=Plasmodium falciparum (isolate 3D7) OX=36329 GN=PF3D7_1426100 PE=3 SV=1	1	7	7	7	4	4	3	2	3	2	6	5	6	5	5	5	7	6	5	6	3	5	41.5	41.5	41.5	19.393	171	0	163.01	1108100000	29366000	42322000	44509000	35014000	41639000	46664000	98258000	56827000	122150000	77658000	78756000	111170000
C6KTB1	C6KTB1	7	7	7		PFF1335c	tr|C6KTB1|C6KTB1_PLAF7 Protein DJ-1 OS=Plasmodium falciparum (isolate 3D7) OX=36329 GN=PF3D7_0627500 PE=4 SV=1	1	7	7	7	3	3	3	3	4	1	7	7	7	6	7	6	6	6	6	4	3	3	50.3	50.3	50.3	20.292	189	0	103.77	453540000	4833800	5275200	5075500	5351400	6178100	4747600	63439000	61839000	69096000	41950000	43314000	44922000
Q8IE82	Q8IE82	4	4	4		PF13_0132	tr|Q8IE82|Q8IE82_PLAF7 60S ribosomal protein L23 OS=Plasmodium falciparum (isolate 3D7) OX=36329 GN=PF3D7_1323400 PE=1 SV=1	1	4	4	4	3	3	3	2	3	3	3	4	3	3	2	3	4	3	4	4	4	4	24.2	24.2	24.2	22.092	190	0	57.492	630020000	5861700	7479700	7013600	698120	1365700	2721700	44371000	55858000	52429000	43734000	39119000	44128000
Q8ILF4	Q8ILF4	15	15	15		PF14_0290	tr|Q8ILF4|Q8ILF4_PLAF7 PhIL1 interacting protein PIP2 OS=Plasmodium falciparum (isolate 3D7) OX=36329 GN=PF3D7_1431100 PE=4 SV=1	1	15	15	15	3	5	5	7	6	4	11	9	12	15	14	12	10	11	12	12	11	12	44.7	44.7	44.7	40.748	347	0	323.31	2474200000	775710	2452700	2419800	6735000	3594500	3085500	33883000	34965000	51657000	552640000	590990000	688910000
Q8IAQ8	Q8IAQ8	9	9	9		PF08_0113	tr|Q8IAQ8|Q8IAQ8_PLAF7 V-type proton ATPase subunit a, putative OS=Plasmodium falciparum (isolate 3D7) OX=36329 GN=PF3D7_0806800 PE=4 SV=1	1	9	9	9	4	5	6	7	6	7	5	6	5	9	9	8	7	7	7	8	7	8	11	11	11	123	1053	0	323.31	656230000	1517500	2543100	2857100	17041000	15664000	19288000	21642000	23646000	24358000	112640000	113070000	121640000
Q8I431	Q8I431	11	11	11		PFE0350c	tr|Q8I431|Q8I431_PLAF7 60S ribosomal protein L4 OS=Plasmodium falciparum (isolate 3D7) OX=36329 GN=PF3D7_0507100 PE=1 SV=1	1	11	11	11	3	3	3	2	2	1	9	9	8	8	9	9	11	10	11	8	9	7	31.6	31.6	31.6	46.211	411	0	170.84	416990000	730320	653020	690410	376170	563660	416200	39621000	50773000	45749000	23105000	24738000	29861000
Q8I2X4	Q8I2X4	26	26	26		PFI0875w	tr|Q8I2X4|Q8I2X4_PLAF7 Heat shock protein 70 OS=Plasmodium falciparum (isolate 3D7) OX=36329 GN=PF3D7_0917900 PE=3 SV=1	1	26	26	26	14	13	15	8	10	8	16	15	17	25	25	23	19	14	15	20	18	16	39	39	39	72.387	652	0	323.31	1471400000	16487000	28501000	29396000	9240300	17755000	17138000	75987000	81905000	105430000	222110000	268110000	294230000
Q8IKK7	Q8IKK7	17	17	17	Glyceraldehyde-3-phosphate dehydrogenase	GAPDH	tr|Q8IKK7|Q8IKK7_PLAF7 Glyceraldehyde-3-phosphate dehydrogenase OS=Plasmodium falciparum (isolate 3D7) OX=36329 GN=PF3D7_1462800 PE=3 SV=1	1	17	17	17	7	7	8	8	9	7	16	17	17	10	10	11	7	10	9	7	9	8	63.5	63.5	63.5	36.635	337	0	323.31	2293600000	16901000	27929000	26556000	43302000	48267000	51269000	365960000	406480000	455540000	143690000	146000000	195540000
A0A5K1K925	A0A5K1K925	8	8	8			tr|A0A5K1K925|A0A5K1K925_PLAF7 40S ribosomal protein S11 OS=Plasmodium falciparum (isolate 3D7) OX=36329 GN=PF3D7_0516200 PE=3 SV=1	1	8	8	8	6	7	7	5	7	6	6	6	7	7	7	8	7	8	7	7	8	7	48.3	48.3	48.3	16.076	151	0	223.26	1912300000	75728000	100860000	96081000	23061000	30358000	22697000	105010000	126710000	158320000	131730000	146380000	162320000
Q8IHQ0	Q8IHQ0	20	20	20		PF11_0479	tr|Q8IHQ0|Q8IHQ0_PLAF7 Uncharacterized protein OS=Plasmodium falciparum (isolate 3D7) OX=36329 GN=PF3D7_1146800 PE=4 SV=2	1	20	20	20	1	1	0	0	0	0	1	1	1	18	17	14	6	6	7	11	10	9	9.3	9.3	9.3	375.41	3188	0	145.12	153290000	216480	222310	0	0	0	0	221650	2592600	3249400	38204000	40756000	33577000
Q8IBR1	Q8IBR1	4	4	4		MAL7P1.98	tr|Q8IBR1|Q8IBR1_PLAF7 Uncharacterized protein OS=Plasmodium falciparum (isolate 3D7) OX=36329 GN=PF3D7_0719000 PE=4 SV=1	1	4	4	4	1	0	1	2	3	3	3	3	2	4	4	4	3	3	4	4	4	4	30.7	30.7	30.7	17.841	153	0	62.123	92565000	133940	0	246680	593410	1014600	642660	7031600	8763500	7384200	15492000	14608000	19653000
Q8IJI7	Q8IJI7	8	8	8		PF10_0210	tr|Q8IJI7|Q8IJI7_PLAF7 Deoxyribose-phosphate aldolase, putative OS=Plasmodium falciparum (isolate 3D7) OX=36329 GN=PF3D7_1021600 PE=4 SV=1	1	8	8	8	1	1	0	4	4	2	8	8	7	7	7	6	6	6	7	4	3	5	36.5	36.5	36.5	28.979	263	0	64.63	292480000	289520	299260	0	2850200	2870000	2554700	50817000	52692000	51434000	24335000	23876000	28248000
Q8IKF8	Q8IKF8	13	13	13		PF14_0647	tr|Q8IKF8|Q8IKF8_PLAF7 Rab GTPase activator, putative OS=Plasmodium falciparum (isolate 3D7) OX=36329 GN=PF3D7_1467900 PE=4 SV=1	1	13	13	13	1	0	0	1	1	0	3	0	2	13	11	13	6	6	6	8	9	10	9.3	9.3	9.3	196.05	1656	0	128.6	189780000	1181600	0	0	1173900	135390	0	1897100	0	723260	45730000	46182000	51596000
Q8I2V5	Q8I2V5	14	14	14		PFI0970c	tr|Q8I2V5|Q8I2V5_PLAF7 TLD domain-containing protein OS=Plasmodium falciparum (isolate 3D7) OX=36329 GN=PF3D7_0919800 PE=4 SV=1	1	14	14	14	0	0	0	0	1	0	3	4	2	14	12	12	7	6	6	7	8	9	17.1	17.1	17.1	124.92	1078	0	127.4	285480000	0	0	0	0	211790	0	6685800	9776600	7848600	72859000	64911000	73865000
Q8IL41	Q8IL41	7	7	7		PF14_0408	tr|Q8IL41|Q8IL41_PLAF7 Serine/threonine protein kinase OS=Plasmodium falciparum (isolate 3D7) OX=36329 GN=PF3D7_1443000 PE=4 SV=1	1	7	7	7	0	1	0	0	0	0	0	0	0	7	7	7	3	4	4	5	3	3	6.5	6.5	6.5	150.09	1268	0	56.957	69085000	0	823560	0	0	0	0	0	0	0	18768000	18698000	20545000
Q8II24	Q8II24	13	13	13		PF11_0351	tr|Q8II24|Q8II24_PLAF7 Heat shock protein 70 OS=Plasmodium falciparum (isolate 3D7) OX=36329 GN=PF3D7_1134000 PE=3 SV=1	1	13	13	13	2	4	4	3	2	1	8	7	9	10	11	12	9	5	6	3	7	3	20.2	20.2	20.2	73.297	663	0	194.6	234380000	559780	1365400	1411600	1411200	1001400	520990	32418000	35914000	46393000	21607000	27479000	29863000
Q8IL16	Q8IL16	6	6	6		PF14_0434	tr|Q8IL16|Q8IL16_PLAF7 Uncharacterized protein OS=Plasmodium falciparum (isolate 3D7) OX=36329 GN=PF3D7_1445700 PE=4 SV=1	1	6	6	6	2	3	4	0	1	1	4	5	4	5	4	6	4	3	3	4	3	4	18.5	18.5	18.5	41.934	351	0	58.505	67669000	1004000	4134400	3864500	0	392870	406210	4160400	5240800	6498100	6273800	6074100	13821000
Q8IEK3	Q8IEK3	7	6	6		PF13_0063	tr|Q8IEK3|Q8IEK3_PLAF7 26S protease regulatory subunit 7, putative OS=Plasmodium falciparum (isolate 3D7) OX=36329 GN=PF3D7_1311500 PE=3 SV=2	1	7	6	6	2	1	2	0	0	1	2	3	2	5	6	6	5	4	4	6	4	5	21.9	19	19	46.835	420	0	57.281	84195000	473550	370010	448970	0	0	474480	781500	1158200	1655700	15398000	16580000	29328000
C6S3H7	C6S3H7	3	3	3		PF14_0177b	tr|C6S3H7|C6S3H7_PLAF7 ATP synthase-associated protein, putative OS=Plasmodium falciparum (isolate 3D7) OX=36329 GN=PF3D7_1417900 PE=4 SV=1	1	3	3	3	1	0	1	2	2	1	3	3	3	3	3	3	3	3	3	3	3	2	23.6	23.6	23.6	16.831	144	0	54.855	151130000	135490	0	650210	560230	624560	373860	12550000	15545000	18051000	8882900	7766600	7046100
Q8IKM5	Q8IKM5	7	7	7		PF14_0579	tr|Q8IKM5|Q8IKM5_PLAF7 60S ribosomal protein L27 OS=Plasmodium falciparum (isolate 3D7) OX=36329 GN=PF3D7_1460700 PE=1 SV=2	1	7	7	7	0	3	1	2	2	1	7	6	7	5	5	5	7	6	6	5	6	5	36.3	36.3	36.3	16.745	146	0	161.25	487950000	0	1485100	707290	2355200	2599200	982010	87794000	85157000	106240000	20502000	15073000	17773000
Q8IAX8	Q8IAX8	9	9	9		PF08_0074	tr|Q8IAX8|Q8IAX8_PLAF7 DNA/RNA-binding protein Alba 1 OS=Plasmodium falciparum (isolate 3D7) OX=36329 GN=PF3D7_0814200 PE=4 SV=1	1	9	9	9	3	3	3	2	2	2	8	9	7	6	6	6	5	6	7	6	5	5	37.1	37.1	37.1	27.258	248	0	303.31	789690000	1662400	2507700	2606200	2058700	2380700	1978900	132690000	240050000	105310000	27132000	37413000	45601000
Q8IC05	Q8IC05	21	21	21		PF07_0029	tr|Q8IC05|Q8IC05_PLAF7 Heat shock protein 90 OS=Plasmodium falciparum (isolate 3D7) OX=36329 GN=PF3D7_0708400 PE=1 SV=1	1	21	21	21	9	8	11	8	8	7	10	9	10	19	20	20	8	9	9	14	14	14	25.2	25.2	25.2	86.165	745	0	323.31	1587000000	25760000	25615000	31502000	23423000	25793000	29334000	54782000	43222000	59991000	256880000	296140000	385450000
Q8ILL2	Q8ILL2	7	7	7		PF14_0231	tr|Q8ILL2|Q8ILL2_PLAF7 60S ribosomal protein L7-3, putative OS=Plasmodium falciparum (isolate 3D7) OX=36329 GN=PF3D7_1424400 PE=1 SV=2	1	7	7	7	5	5	5	5	5	4	6	7	6	7	6	6	7	6	7	7	6	7	23	23	23	32.681	283	0	180.88	1322600000	40331000	47247000	45428000	14449000	15567000	6658700	96896000	131610000	139840000	87099000	81912000	60298000
C0H4Y6	C0H4Y6	6	6	6	Protein disulfide-isomerase	PfPDI-8	tr|C0H4Y6|C0H4Y6_PLAF7 Protein disulfide-isomerase OS=Plasmodium falciparum (isolate 3D7) OX=36329 GN=PF3D7_0827900 PE=3 SV=1	1	6	6	6	1	2	2	0	0	1	4	5	5	5	5	5	5	3	3	2	2	2	13.7	13.7	13.7	55.514	483	0	46.56	93855000	197110	598830	566630	0	0	76576	11563000	14241000	14661000	12701000	11996000	15469000
Q8II62	Q8II62	8	8	8		PF11_0312	tr|Q8II62|Q8II62_PLAF7 60S ribosomal protein L38 OS=Plasmodium falciparum (isolate 3D7) OX=36329 GN=PF3D7_1130100 PE=1 SV=1	1	8	8	8	5	5	3	5	5	4	8	7	7	5	5	5	8	6	6	6	4	5	51.7	51.7	51.7	10.314	87	0	115.86	2377900000	9333500	10525000	10530000	46282000	41555000	37303000	223100000	222460000	258730000	132380000	129070000	149820000
Q8II80	Q8II80	8	8	8		PF11_0294	tr|Q8II80|Q8II80_PLAF7 ATP-dependent 6-phosphofructokinase OS=Plasmodium falciparum (isolate 3D7) OX=36329 GN=PF3D7_1128300 PE=4 SV=1	1	8	8	8	0	0	0	0	0	0	0	0	0	8	8	8	2	3	4	7	5	7	6.4	6.4	6.4	183.97	1570	0	79.798	100960000	0	0	0	0	0	0	0	0	0	24263000	27142000	32601000
A0A5K1K8Y8	A0A5K1K8Y8	6	6	6			tr|A0A5K1K8Y8|A0A5K1K8Y8_PLAF7 DNA/RNA-binding protein Alba 4 OS=Plasmodium falciparum (isolate 3D7) OX=36329 GN=PF3D7_1347500 PE=4 SV=1	1	6	6	6	3	1	2	3	1	1	6	5	2	6	5	6	5	3	3	4	2	3	19.4	19.4	19.4	42.159	372	0	49.512	106340000	1054000	885500	760450	637570	349980	340930	15051000	13722000	7688900	17480000	13826000	20938000
Q8IEK6	Q8IEK6	16	16	16		PF13_0060	tr|Q8IEK6|Q8IEK6_PLAF7 Meiosis-specific nuclear structural protein 1, putative OS=Plasmodium falciparum (isolate 3D7) OX=36329 GN=PF3D7_1311100 PE=4 SV=1	1	16	16	16	6	7	5	4	6	3	15	15	15	14	15	13	13	13	13	9	7	7	31.5	31.5	31.5	61.231	495	0	323.31	1417200000	6800400	9606800	6397300	6173100	8927100	5157000	230740000	267190000	293250000	76456000	83210000	85358000
Q8I3T8	Q8I3T8	5	5	5		PFE0850c	tr|Q8I3T8|Q8I3T8_PLAF7 60S ribosomal protein L12, putative OS=Plasmodium falciparum (isolate 3D7) OX=36329 GN=PF3D7_0517000 PE=3 SV=2	1	5	5	5	4	2	3	4	3	3	5	5	4	5	5	5	4	4	4	5	4	3	37.6	37.6	37.6	18.112	165	0	85.474	578830000	3680400	3056200	3693200	6796400	6232700	5587500	80204000	86183000	75201000	35511000	33571000	33733000
Q8ILE3	Q8ILE3	3	3	3		PF14_0301	tr|Q8ILE3|Q8ILE3_PLAF7 Voltage-dependent anion-selective channel protein, putative OS=Plasmodium falciparum (isolate 3D7) OX=36329 GN=PF3D7_1432100 PE=4 SV=1	1	3	3	3	2	2	2	2	2	1	2	1	2	3	3	3	2	2	2	2	2	2	10.4	10.4	10.4	33.266	289	0	42.633	67390000	5164200	5524600	5540100	1772900	1478800	933130	1778100	1218800	2565100	10182000	9762300	12569000
Q6LFH8	Q6LFH8	11	11	11	Ornithine aminotransferase	OAT	sp|Q6LFH8|OAT_PLAF7 Ornithine aminotransferase OS=Plasmodium falciparum (isolate 3D7) OX=36329 GN=OAT PE=1 SV=1	1	11	11	11	6	4	5	6	4	5	8	10	10	9	9	10	9	7	8	5	5	6	28.7	28.7	28.7	46.055	414	0	114.96	347680000	1757000	1149500	1830400	1491800	1216500	1223700	34978000	51169000	65026000	40004000	42107000	50060000
Q8I0V2	Q8I0V2	5	5	5	ATP synthase subunit beta	PFL1725w	tr|Q8I0V2|Q8I0V2_PLAF7 ATP synthase subunit beta OS=Plasmodium falciparum (isolate 3D7) OX=36329 GN=PF3D7_1235700 PE=3 SV=1	1	5	5	5	3	5	4	3	4	4	4	4	3	5	5	5	4	4	3	4	4	3	11.2	11.2	11.2	58.393	535	0	43.898	252840000	5319000	19204000	12213000	4211800	9963100	10506000	13757000	13378000	14769000	21208000	19639000	25728000
Q8IDS6	Q8IDS6	4	4	4	60S ribosomal protein L18a	PF13_0224	tr|Q8IDS6|Q8IDS6_PLAF7 60S ribosomal protein L18a OS=Plasmodium falciparum (isolate 3D7) OX=36329 GN=PF3D7_1341200 PE=1 SV=1	1	4	4	4	1	1	1	1	1	0	3	2	3	2	4	3	2	2	3	3	3	3	28.8	28.8	28.8	21.746	184	0	48.573	156980000	143330	209640	248380	306930	584220	0	22983000	18096000	27505000	2921800	10476000	9526900
A0A143ZYX3;O96184	A0A143ZYX3;O96184	4;4	4;4	4;4	60S ribosomal protein L37a	RPL37A	tr|A0A143ZYX3|A0A143ZYX3_PLAF7 60S ribosomal protein L37ae, putative OS=Plasmodium falciparum (isolate 3D7) OX=36329 GN=PF3D7_0210100.1 PE=3 SV=1;sp|O96184|RL37A_PLAF7 60S ribosomal protein L37a OS=Plasmodium falciparum (isolate 3D7) OX=36329 GN=RPL37A PE=	2	4	4	4	2	3	3	3	3	3	3	3	4	3	4	3	4	3	3	3	2	2	35.4	35.4	35.4	10.799	96	0	66.75	390720000	765560	1062400	1509700	8965900	8124300	7468500	30758000	37334000	48768000	18587000	21488000	21188000
Q8IK94	Q8IK94	5	5	5		PF14_0712	tr|Q8IK94|Q8IK94_PLAF7 Uncharacterized protein OS=Plasmodium falciparum (isolate 3D7) OX=36329 GN=PF3D7_1474400 PE=4 SV=2	1	5	5	5	1	1	1	0	0	1	0	1	0	5	5	5	3	4	2	4	3	3	2.4	2.4	2.4	357.8	2977	0	61.234	116580000	380500	510120	476500	0	0	273130	0	1026200	0	29872000	31600000	29603000
C6KSR8	C6KSR8	4	4	4		PFF0345w	tr|C6KSR8|C6KSR8_PLAF7 Translation initiation factor IF-2, putative OS=Plasmodium falciparum (isolate 3D7) OX=36329 GN=PF3D7_0607000 PE=4 SV=1	1	4	4	4	1	2	2	0	1	0	3	3	2	4	4	4	4	4	3	3	3	3	5.3	5.3	5.3	112.36	977	0	38.959	405360000	2449800	6094300	6431400	0	937440	0	3778000	5353600	4613900	12174000	12948000	10240000
C6KSR4	C6KSR4	18	18	18		PFF0325c	tr|C6KSR4|C6KSR4_PLAF7 Uncharacterized protein OS=Plasmodium falciparum (isolate 3D7) OX=36329 GN=PF3D7_0606600 PE=4 SV=1	1	18	18	18	0	0	0	0	0	0	1	1	1	14	14	16	6	2	3	9	7	8	7.8	7.8	7.8	280.36	2414	0	153.12	321710000	0	0	0	0	0	0	120660	75995000	84571000	38658000	41039000	47046000
C0H4E7	C0H4E7	3	3	3		PFE0910w	tr|C0H4E7|C0H4E7_PLAF7 SWIB/MDM2 domain-containing protein OS=Plasmodium falciparum (isolate 3D7) OX=36329 GN=PF3D7_0518200 PE=4 SV=1	1	3	3	3	3	3	3	2	2	2	3	3	3	3	3	3	3	3	3	3	3	3	25.2	25.2	25.2	15.496	131	0	33.381	308770000	3261000	4182900	3921400	1795200	2234500	2350000	46545000	53998000	64454000	13068000	15132000	16540000
Q8IDB0	Q8IDB0	9	9	9		PF13_0316	tr|Q8IDB0|Q8IDB0_PLAF7 40S ribosomal protein S15 OS=Plasmodium falciparum (isolate 3D7) OX=36329 GN=PF3D7_1358800 PE=1 SV=1	1	9	9	9	4	5	5	3	4	4	8	9	8	6	7	6	8	8	7	8	7	8	50.3	50.3	50.3	17.25	151	0	107.64	993690000	10354000	14654000	17120000	2918900	6433600	4495300	156880000	185070000	195350000	25956000	35153000	33964000
Q8IKH1	Q8IKH1	8	8	8		PF14_0634	tr|Q8IKH1|Q8IKH1_PLAF7 Enkurin domain-containing protein, putative OS=Plasmodium falciparum (isolate 3D7) OX=36329 GN=PF3D7_1466600 PE=4 SV=1	1	8	8	8	5	4	4	4	5	3	5	6	4	7	5	5	7	4	6	4	4	5	28.2	28.2	28.2	33.002	280	0	62.333	211720000	10336000	10432000	10189000	2825000	2578100	2858300	18252000	25486000	20274000	14788000	9860900	14781000
Q8IEA6	Q8IEA6	10	10	10		PF13_0121	tr|Q8IEA6|Q8IEA6_PLAF7 Dihydrolipoyllysine-residue succinyltransferase component of 2-oxoglutarate dehydrogenase complex OS=Plasmodium falciparum (isolate 3D7) OX=36329 GN=PF3D7_1320800 PE=4 SV=1	1	10	10	10	1	1	1	0	0	1	0	0	1	10	10	10	4	4	4	8	8	8	27.1	27.1	27.1	47.63	421	0	200.86	376650000	348040	414400	149060	0	0	471830	0	0	130610	95382000	99853000	113160000
O97231	O97231	3	3	3	60S ribosomal protein L44	RPL44	sp|O97231|RL44_PLAF7 60S ribosomal protein L44 OS=Plasmodium falciparum (isolate 3D7) OX=36329 GN=RPL44 PE=1 SV=3	1	3	3	3	0	0	0	2	1	1	2	1	1	3	3	2	2	2	2	2	2	3	19.2	19.2	19.2	12.157	104	0	18.572	221210000	0	0	0	2391800	779730	424370	20966000	19414000	20838000	22931000	10203000	9164400
Q8IDN7	Q8IDN7	15	15	15		MAL13P1.230	tr|Q8IDN7|Q8IDN7_PLAF7 Dynactin subunit 2, putative OS=Plasmodium falciparum (isolate 3D7) OX=36329 GN=PF3D7_1346000 PE=4 SV=1	1	15	15	15	1	1	0	1	1	0	1	1	0	13	13	15	5	6	3	11	9	9	22	22	22	82.58	695	0	161.11	246790000	495940	940890	0	557640	804130	0	634260	742980	0	56085000	67968000	77246000
Q8I0V4	Q8I0V4	10	10	10		PFL1070c	tr|Q8I0V4|Q8I0V4_PLAF7 Endoplasmin, putative OS=Plasmodium falciparum (isolate 3D7) OX=36329 GN=PF3D7_1222300 PE=1 SV=1	1	10	10	10	3	5	5	3	2	3	6	5	5	10	9	9	5	4	4	5	4	4	14.1	14.1	14.1	95.017	821	0	84.071	204860000	3545300	5729000	6262300	4627500	4644800	5355400	13471000	5950800	6466600	35650000	34565000	34297000
Q8IDR9	Q8IDR9	9	9	9		PF13_0228	tr|Q8IDR9|Q8IDR9_PLAF7 40S ribosomal protein S6 OS=Plasmodium falciparum (isolate 3D7) OX=36329 GN=PF3D7_1342000 PE=1 SV=1	1	9	9	9	6	6	5	4	4	4	8	7	6	6	7	7	8	6	5	8	7	8	29.7	29.7	29.7	35.384	306	0	323.31	2245800000	41107000	43522000	18502000	51716000	56835000	48116000	159270000	154590000	152320000	74345000	173790000	67492000
Q8I468	Q8I468	6	6	6		PFE0160c	tr|Q8I468|Q8I468_PLAF7 Serine/arginine-rich splicing factor 12 OS=Plasmodium falciparum (isolate 3D7) OX=36329 GN=PF3D7_0503300 PE=4 SV=1	1	6	6	6	4	3	4	4	5	4	6	5	6	5	5	6	6	6	6	6	6	6	16.2	16.2	16.2	37.699	308	0	39.186	268090000	1867400	2601300	3181300	3936200	3981500	3054400	28821000	16497000	40650000	12985000	12423000	16408000
Q8ILN8	Q8ILN8	13	13	13		PF14_0205	tr|Q8ILN8|Q8ILN8_PLAF7 40S ribosomal protein S25 OS=Plasmodium falciparum (isolate 3D7) OX=36329 GN=PF3D7_1421200 PE=1 SV=2	1	13	13	13	10	7	6	9	8	5	12	10	10	10	9	8	10	11	11	11	9	8	66.7	66.7	66.7	11.664	105	0	323.31	11381000000	547660000	685170000	644670000	350280000	424960000	367440000	501920000	525590000	578850000	476100000	500430000	548680000
A0A143ZY09;P68874	A0A143ZY09;P68874	22;22	22;22	22;22	Gametocyte surface protein P230	PFS230	tr|A0A143ZY09|A0A143ZY09_PLAF7 6-cysteine protein P230 OS=Plasmodium falciparum (isolate 3D7) OX=36329 GN=PF3D7_0209000 PE=4 SV=1;sp|P68874|P230_PLAF7 Gametocyte surface protein P230 OS=Plasmodium falciparum (isolate 3D7) OX=36329 GN=PFS230 PE=1 SV=1	2	22	22	22	1	2	3	12	12	10	11	7	3	20	19	21	6	8	10	16	10	10	7.3	7.3	7.3	363.21	3135	0	188.13	273730000	234100	515550	766720	4625800	4755000	4348000	12602000	9031600	7684500	60503000	61630000	72421000
C6S3J6	C6S3J6	3	3	3		PF14_0575a	tr|C6S3J6|C6S3J6_PLAF7 60S ribosomal protein L29 OS=Plasmodium falciparum (isolate 3D7) OX=36329 GN=PF3D7_1460300 PE=1 SV=1	1	3	3	3	2	2	2	3	2	2	3	3	3	2	2	2	3	3	3	2	2	2	25.4	25.4	25.4	8.0144	67	0	292.91	4101800000	30491000	30086000	20990000	96949000	83577000	69611000	521390000	577900000	621990000	140140000	130360000	150350000
Q8II57	Q8II57	10	10	10		PF11_0317	tr|Q8II57|Q8II57_PLAF7 Structural maintenance of chromosomes protein 1, putative OS=Plasmodium falciparum (isolate 3D7) OX=36329 GN=PF3D7_1130700 PE=4 SV=1	1	10	10	10	0	0	0	0	0	0	0	1	0	8	9	10	2	2	2	3	4	3	6.3	6.3	6.3	214.67	1818	0	59.592	70164000	0	0	0	0	0	0	0	234000	0	13903000	24220000	25086000
P27362	P27362	9	9	9	Phosphoglycerate kinase	PGK	sp|P27362|PGK_PLAF7 Phosphoglycerate kinase OS=Plasmodium falciparum (isolate 3D7) OX=36329 GN=PGK PE=1 SV=1	1	9	9	9	5	5	5	3	3	3	8	9	7	8	8	8	5	6	7	3	3	3	23.3	23.3	23.3	45.426	416	0	70.571	271730000	2970700	3294200	3087700	1059900	1166400	869040	56224000	54982000	55504000	17920000	18656000	23582000
Q8IHY0	Q8IHY0	25	25	25		PF11_0396	tr|Q8IHY0|Q8IHY0_PLAF7 Protein phosphatase PPM2 OS=Plasmodium falciparum (isolate 3D7) OX=36329 GN=PF3D7_1138500 PE=3 SV=2	1	25	25	25	1	2	2	1	1	0	1	3	0	25	25	24	8	6	8	16	14	15	34	34	34	105.4	924	0	323.31	853820000	288850	518680	625620	205310	236430	0	821050	1579000	0	237680000	243130000	286570000
C6KTB8	C6KTB8	16	16	16		PfPK4	tr|C6KTB8|C6KTB8_PLAF7 Protein kinase PK4 OS=Plasmodium falciparum (isolate 3D7) OX=36329 GN=PF3D7_0628200 PE=4 SV=1	1	16	16	16	0	0	2	0	1	0	1	1	1	11	14	15	3	3	3	9	10	11	6.5	6.5	6.5	364.33	3072	0	158.04	179740000	0	0	2408000	0	106220	0	5514800	3891900	6415100	30028000	52737000	52904000
Q8I5R9	Q8I5R9	4	4	4		PFL0660w	tr|Q8I5R9|Q8I5R9_PLAF7 Dynein light chain OS=Plasmodium falciparum (isolate 3D7) OX=36329 GN=PF3D7_1213600 PE=1 SV=1	1	4	4	4	2	1	1	0	1	1	4	3	3	3	2	2	3	3	3	2	1	1	55.9	55.9	55.9	10.764	93	0	98.541	161450000	549370	562760	785420	0	382910	282540	38218000	30422000	28392000	7639800	6269900	7130100
Q8IHU0	Q8IHU0	11	11	11		PF11_0437	tr|Q8IHU0|Q8IHU0_PLAF7 60S ribosomal protein L28 OS=Plasmodium falciparum (isolate 3D7) OX=36329 GN=PF3D7_1142500 PE=1 SV=1	1	11	11	11	5	5	4	5	6	5	10	10	10	5	6	5	10	8	7	6	4	5	62.2	62.2	62.2	14.407	127	0	323.31	10799000000	240650000	236140000	177430000	368940000	353950000	240060000	1230400000	1262300000	1210400000	361180000	314350000	286050000
Q8IKL9	Q8IKL9	3	3	3		PF14_0585	tr|Q8IKL9|Q8IKL9_PLAF7 40S ribosomal protein S28e, putative OS=Plasmodium falciparum (isolate 3D7) OX=36329 GN=PF3D7_1461300 PE=1 SV=1	1	3	3	3	3	3	3	3	3	3	3	3	3	3	3	3	3	3	3	3	3	3	46.3	46.3	46.3	7.4937	67	0	37.029	297340000	14033000	14350000	10766000	6031300	5809600	4626000	49768000	52015000	52395000	10626000	11705000	12930000
O77360	O77360	4	4	4		PFC0440c	tr|O77360|O77360_PLAF7 ATP-dependent RNA helicase DHX57, putative OS=Plasmodium falciparum (isolate 3D7) OX=36329 GN=PF3D7_0310500 PE=4 SV=1	1	4	4	4	0	0	0	0	0	0	1	1	1	4	4	3	2	2	1	3	2	2	2.3	2.3	2.3	267.23	2269	0	34.093	32147000	0	0	0	0	0	0	171870	293600	226390	7705800	8200900	5041100
Q8IIF6	Q8IIF6	5	5	5		PF11_0218	tr|Q8IIF6|Q8IIF6_PLAF7 Uncharacterized protein OS=Plasmodium falciparum (isolate 3D7) OX=36329 GN=PF3D7_1121100 PE=4 SV=2	1	5	5	5	0	1	0	0	0	0	3	2	1	4	5	5	1	3	2	5	3	2	4.6	4.6	4.6	184.91	1544	0	33.665	31108000	0	114220	0	0	0	0	1193300	760510	746320	5241000	6414700	7966300
Q8ILI8	Q8ILI8	2	2	2		PF14_0255	tr|Q8ILI8|Q8ILI8_PLAF7 Magnesium transporter OS=Plasmodium falciparum (isolate 3D7) OX=36329 GN=PF3D7_1427600 PE=3 SV=1	1	2	2	2	0	0	0	0	0	0	0	0	0	2	2	2	2	2	2	2	2	1	5	5	5	56.682	478	0	13.597	24297000	0	0	0	0	0	0	0	0	0	4627900	4735500	5461100
C0H516	C0H516	3	3	3		Rab7	tr|C0H516|C0H516_PLAF7 Ras-related protein RAB7 OS=Plasmodium falciparum (isolate 3D7) OX=36329 GN=PF3D7_0903200 PE=4 SV=1	1	3	3	3	1	1	1	1	1	1	1	1	1	3	2	3	1	2	2	2	3	3	17	17	17	23.788	206	0	19.637	57334000	1366500	1688700	1883700	1525400	1291700	1760600	2831300	2325000	3976200	6461100	3846800	8652500
Q8IJP9	Q8IJP9	2	2	2		PF10_0143	tr|Q8IJP9|Q8IJP9_PLAF7 Transcriptional coactivator ADA2 OS=Plasmodium falciparum (isolate 3D7) OX=36329 GN=PF3D7_1014600 PE=4 SV=1	1	2	2	2	0	0	0	0	0	0	2	2	2	2	2	2	2	2	2	2	1	2	1.2	1.2	1.2	300.25	2578	0	14.231	25049000	0	0	0	0	0	0	1603100	1813200	2226100	3725300	3981200	4366100
Q8IEF3	Q8IEF3	9	9	9		PF13_0089	tr|Q8IEF3|Q8IEF3_PLAF7 Kinase OS=Plasmodium falciparum (isolate 3D7) OX=36329 GN=PF3D7_1316100 PE=3 SV=1	1	9	9	9	1	0	1	1	0	1	0	0	0	7	8	8	3	3	3	3	4	6	6.6	6.6	6.6	192.24	1601	0	56.49	53379000	2347800	0	2611500	2162900	0	1779300	0	0	0	9276400	11324000	10330000
Q8I510	Q8I510	4	4	4		PFL2015w	tr|Q8I510|Q8I510_PLAF7 Tetratricopeptide repeat protein, putative OS=Plasmodium falciparum (isolate 3D7) OX=36329 GN=PF3D7_1241900 PE=4 SV=1	1	4	4	4	0	0	0	0	0	0	2	2	2	4	4	4	1	2	2	3	3	3	7.7	7.7	7.7	79.8	676	0	35.256	42207000	0	0	0	0	0	0	1711000	1520300	1506800	8553600	8689900	10107000
Q8IB40	Q8IB40	4	4	4		MAL8P1.57	tr|Q8IB40|Q8IB40_PLAF7 Protein transport protein YIF1, putative OS=Plasmodium falciparum (isolate 3D7) OX=36329 GN=PF3D7_0820500 PE=4 SV=1	1	4	4	4	0	0	0	0	0	0	2	2	2	3	3	4	3	2	2	3	2	1	7	7	7	98.56	852	0	27.324	38875000	0	0	0	0	0	0	3601800	3056100	3634700	5390200	6538200	7713000
C0H4U4	C0H4U4	4	4	4		MAL8P1.95	tr|C0H4U4|C0H4U4_PLAF7 NPL domain-containing protein OS=Plasmodium falciparum (isolate 3D7) OX=36329 GN=PF3D7_0813300 PE=4 SV=1	1	4	4	4	2	2	3	1	2	1	2	4	2	2	3	3	2	3	2	3	3	3	13.3	13.3	13.3	36.255	315	0	35.78	188520000	2396300	1241500	2919000	985450	1391500	1163200	14321000	17186000	17473000	24415000	30074000	32342000
Q8IK90	Q8IK90	2	2	2		PF14_0716	tr|Q8IK90|Q8IK90_PLAF7 Proteasome endopeptidase complex OS=Plasmodium falciparum (isolate 3D7) OX=36329 GN=PF3D7_1474800 PE=1 SV=1	1	2	2	2	0	0	0	0	0	0	1	2	1	2	2	2	2	1	2	2	2	2	10.6	10.6	10.6	28.837	254	0	26.44	27540000	0	0	0	0	0	0	1103300	3666300	2183300	4767200	4776900	4498500
Q8IID2	Q8IID2	5	5	5		PF11_0242	tr|Q8IID2|Q8IID2_PLAF7 Calcium-dependent protein kinase 7 OS=Plasmodium falciparum (isolate 3D7) OX=36329 GN=PF3D7_1123100 PE=4 SV=1	1	5	5	5	1	1	0	1	0	0	0	1	1	3	4	5	2	2	2	3	3	3	3	3	3	265.13	2265	0	28.734	277260000	21877000	27621000	0	10289000	0	0	0	41279000	50693000	4498400	7566700	44242000
Q8IKG8	Q8IKG8	9	9	9		PF14_0637	tr|Q8IKG8|Q8IKG8_PLAF7 Uncharacterized protein OS=Plasmodium falciparum (isolate 3D7) OX=36329 GN=PF3D7_1466900 PE=4 SV=2	1	9	9	9	1	1	2	0	1	1	0	0	0	8	7	9	2	4	3	3	5	6	7.5	7.5	7.5	169.34	1416	0	57.944	275360000	581590	847040	27758000	0	21382000	25930000	0	0	0	30345000	10636000	39231000
Q8I445	Q8I445	3	3	3		PFE0280c	tr|Q8I445|Q8I445_PLAF7 Uncharacterized protein OS=Plasmodium falciparum (isolate 3D7) OX=36329 GN=PF3D7_0505700 PE=4 SV=1	1	3	3	3	0	0	0	0	0	0	1	2	2	3	3	3	2	1	2	3	3	3	3.9	3.9	3.9	112.7	924	0	19.473	27211000	0	0	0	0	0	0	777660	1595100	2345500	2449900	4599700	5451000
A0A143ZVA6;C0H4G3	A0A143ZVA6;C0H4G3	3;3	3;3	3;3		PFE1305c	tr|A0A143ZVA6|A0A143ZVA6_PLAF7 ADP-ribosylation factor GTPase-activating protein, putative OS=Plasmodium falciparum (isolate 3D7) OX=36329 GN=PF3D7_0526200.2 PE=4 SV=1;tr|C0H4G3|C0H4G3_PLAF7 ADP-ribosylation factor GTPase-activating protein, putative OS=Pl	2	3	3	3	1	1	0	1	0	0	1	1	1	2	3	3	1	3	2	3	3	2	6.9	6.9	6.9	58.511	505	0	16.965	31912000	184810	273550	0	226030	0	0	611470	789520	1009900	3727500	6784100	7729600
Q8I3U0	Q8I3U0	11	11	11		PFE0840c	tr|Q8I3U0|Q8I3U0_PLAF7 AP2 domain transcription factor AP2-O2, putative OS=Plasmodium falciparum (isolate 3D7) OX=36329 GN=PF3D7_0516800 PE=4 SV=1	1	11	11	11	0	0	0	0	0	0	1	0	0	10	10	11	2	1	4	4	7	6	6.1	6.1	6.1	276.42	2378	0	74.208	53907000	0	0	0	0	0	0	220340	0	0	13456000	14081000	17314000
Q8I385	Q8I385	5	5	5		PFI0315c	tr|Q8I385|Q8I385_PLAF7 Dynein intermediate light chain, putative OS=Plasmodium falciparum (isolate 3D7) OX=36329 GN=PF3D7_0906400 PE=4 SV=1	1	5	5	5	3	1	1	2	1	2	3	2	2	5	4	5	4	3	3	4	1	3	9.8	9.8	9.8	98.02	837	0	41.53	93360000	2024300	743580	631540	1526300	165430	373430	2487500	2191200	2642100	17626000	19866000	21284000
Q8I5V9	Q8I5V9	10	10	10		PFL0445w	tr|Q8I5V9|Q8I5V9_PLAF7 Protein phosphatase PPM11, putative OS=Plasmodium falciparum (isolate 3D7) OX=36329 GN=PF3D7_1208900 PE=4 SV=1	1	10	10	10	6	8	8	5	6	7	8	8	7	7	10	9	8	8	9	10	9	8	6.7	6.7	6.7	166.86	1442	0	68.77	379840000	17644000	25554000	25218000	7382500	8015200	8152900	27463000	27892000	23328000	23748000	37038000	38856000
Q8IDK6	Q8IDK6	4	4	4		PfTKL-3	tr|Q8IDK6|Q8IDK6_PLAF7 Tyrosine kinase-like protein OS=Plasmodium falciparum (isolate 3D7) OX=36329 GN=PF3D7_1349300 PE=4 SV=1	1	4	4	4	0	0	0	0	0	1	0	0	0	4	4	4	1	3	2	3	4	3	2.4	2.4	2.4	212.53	1807	0	27.113	35099000	0	0	0	0	0	207640	0	0	0	7727900	8486200	9603500
Q8IE85	Q8IE85	2	2	2		PF13_0129	tr|Q8IE85|Q8IE85_PLAF7 60S ribosomal protein L6, putative OS=Plasmodium falciparum (isolate 3D7) OX=36329 GN=PF3D7_1323100 PE=1 SV=1	1	2	2	2	1	1	1	1	1	0	1	1	2	2	2	2	2	2	2	2	2	1	8.9	8.9	8.9	21.601	190	0	18.085	140120000	298220	555930	553730	785200	779800	0	1801500	5088800	3273300	13499000	14467000	16217000
Q8I255	Q8I255	4	4	4		PFA_0430c	tr|Q8I255|Q8I255_PLAF7 Secreted ookinete protein, putative OS=Plasmodium falciparum (isolate 3D7) OX=36329 GN=PF3D7_0108700 PE=4 SV=2	1	4	4	4	0	0	0	0	0	0	2	0	1	4	4	4	1	2	1	2	2	3	4.8	4.8	4.8	135.62	1152	0	72.758	55026000	0	0	0	0	0	0	1385100	0	486660	11898000	13191000	15622000
Q8IC12	Q8IC12	4	4	4		PF07_0026	tr|Q8IC12|Q8IC12_PLAF7 E3 ubiquitin-protein ligase, putative OS=Plasmodium falciparum (isolate 3D7) OX=36329 GN=PF3D7_0707700 PE=4 SV=1	1	4	4	4	0	0	0	1	0	0	1	0	0	3	3	3	2	2	2	2	2	2	4.6	4.6	4.6	110.78	961	0	27.359	49698000	0	0	0	106980	0	0	347070	0	0	9712300	9137400	14015000
Q8ID85	Q8ID85	6	6	6		PF13_0330	tr|Q8ID85|Q8ID85_PLAF7 RuvB-like helicase OS=Plasmodium falciparum (isolate 3D7) OX=36329 GN=PF3D7_1362200 PE=3 SV=1	1	6	6	6	0	0	1	1	0	1	1	0	0	6	6	6	1	2	1	3	3	3	15.3	15.3	15.3	54.629	483	0	40.485	63688000	0	0	333880	172350	0	161480	3596500	0	0	12547000	13642000	16452000
Q8ILK7	Q8ILK7	4	4	4		PF14_0236	tr|Q8ILK7|Q8ILK7_PLAF7 Zinc finger protein, putative OS=Plasmodium falciparum (isolate 3D7) OX=36329 GN=PF3D7_1425600 PE=4 SV=1	1	4	4	4	0	0	0	1	0	1	0	0	0	4	3	2	1	2	2	3	1	3	2.4	2.4	2.4	211.75	1781	0	24.656	28347000	0	0	0	587410	0	475130	0	0	0	7604000	6153300	5443600
Q8I2X3	Q8I2X3	3	3	3		GAP50	tr|Q8I2X3|Q8I2X3_PLAF7 Glideosome-associated protein 50 OS=Plasmodium falciparum (isolate 3D7) OX=36329 GN=PF3D7_0918000 PE=1 SV=1	1	3	3	3	2	0	1	1	0	1	1	1	1	3	3	3	1	1	2	2	2	3	9.3	9.3	9.3	44.604	396	0	17.925	46311000	531530	0	426990	399280	0	500940	840650	815580	1109800	10159000	9192300	11352000
Q8IBR6	Q8IBR6	4	4	4		MAL7P1.94	tr|Q8IBR6|Q8IBR6_PLAF7 Prefoldin subunit 3 OS=Plasmodium falciparum (isolate 3D7) OX=36329 GN=PF3D7_0718500 PE=3 SV=1	1	4	4	4	0	0	0	0	0	0	4	2	2	4	4	4	3	2	3	2	1	1	22.9	22.9	22.9	22.642	192	0	23.654	74417000	0	0	0	0	0	0	10034000	8055800	8189800	10496000	10648000	13629000
Q8I2Z2	Q8I2Z2	4	4	4		PFI0785c	tr|Q8I2Z2|Q8I2Z2_PLAF7 Major facilitator superfamily domain-containing protein, putative OS=Plasmodium falciparum (isolate 3D7) OX=36329 GN=PF3D7_0916000 PE=4 SV=1	1	4	4	4	0	0	1	0	0	0	0	0	1	4	4	4	1	2	1	2	3	3	3.8	3.8	3.8	160.37	1379	0	26.584	32718000	0	0	744770	0	0	0	0	0	1600300	7605800	7046500	5804000
Q8IAL6	Q8IAL6	4	4	4		MAL8P1.156	tr|Q8IAL6|Q8IAL6_PLAF7 Mannose-6-phosphate isomerase, putative OS=Plasmodium falciparum (isolate 3D7) OX=36329 GN=PF3D7_0801800 PE=4 SV=1	1	4	4	4	1	2	1	0	0	0	2	3	1	4	4	3	3	1	2	4	3	3	4.8	4.8	4.8	117.66	1011	0	23.37	598580000	409510	676590	134610	0	0	0	262370000	251440000	540670	26831000	23362000	6269700
C6KT55	C6KT55	3	3	3		PFF1050w	tr|C6KT55|C6KT55_PLAF7 Nascent polypeptide-associated complex subunit alpha, putative OS=Plasmodium falciparum (isolate 3D7) OX=36329 GN=PF3D7_0621800 PE=4 SV=1	1	3	3	3	2	2	2	0	0	0	0	0	0	3	3	3	0	1	2	2	2	2	26.6	26.6	26.6	20.623	184	0	18.629	14852000	793150	697290	923560	0	0	0	0	0	0	2639900	3197800	3648200
Q8IJR6	Q8IJR6	2	2	2		PF10_0126	tr|Q8IJR6|Q8IJR6_PLAF7 Autophagy-related protein 18 OS=Plasmodium falciparum (isolate 3D7) OX=36329 GN=PF3D7_1012900 PE=4 SV=1	1	2	2	2	0	0	0	0	0	0	0	0	0	2	2	2	1	2	1	2	2	2	6.6	6.6	6.6	43.519	380	0	20.788	24520000	0	0	0	0	0	0	0	0	0	5276400	5722300	6143700
Q8IIT1	Q8IIT1	4	4	4		PF11_0084	tr|Q8IIT1|Q8IIT1_PLAF7 Uncharacterized protein OS=Plasmodium falciparum (isolate 3D7) OX=36329 GN=PF3D7_1107200 PE=4 SV=2	1	4	4	4	0	0	0	0	1	0	1	0	0	4	4	4	3	0	2	2	1	2	6.2	6.2	6.2	84.211	713	0	23.327	35977000	0	0	0	0	232720	0	485910	0	0	8026800	8635000	10960000
Q8IB69	Q8IB69	3	3	3		PF08_0033	tr|Q8IB69|Q8IB69_PLAF7 Inner membrane complex protein 1i, putative OS=Plasmodium falciparum (isolate 3D7) OX=36329 GN=PF3D7_0823500 PE=4 SV=1	1	3	3	3	0	0	0	0	0	0	0	0	0	2	3	3	2	1	2	2	3	2	8.4	8.4	8.4	58.204	502	0	24.569	14619000	0	0	0	0	0	0	0	0	0	3256700	3456900	4072500
Q8I1P2	Q8I1P2	3	3	3		PFD0945c	tr|Q8I1P2|Q8I1P2_PLAF7 Uncharacterized protein OS=Plasmodium falciparum (isolate 3D7) OX=36329 GN=PF3D7_0419500 PE=4 SV=1	1	3	3	3	1	0	0	0	0	1	2	2	2	3	3	3	2	1	1	3	3	2	6	6	6	63.995	536	0	17.999	27884000	101330	0	0	0	0	140360	768080	815650	1036400	5508700	5629800	6692700
Q8IIJ4	Q8IIJ4	2	2	2		PF11_0179	tr|Q8IIJ4|Q8IIJ4_PLAF7 Uncharacterized protein OS=Plasmodium falciparum (isolate 3D7) OX=36329 GN=PF3D7_1117300 PE=4 SV=1	1	2	2	2	0	0	0	2	0	1	0	1	1	2	2	2	1	2	2	2	1	2	18	18	18	15.262	128	0	12.227	20347000	0	0	0	225480	0	174520	0	1429600	1947800	3473800	3339300	3693000
C0H4K6	C0H4K6	9	9	9		MAL7P1.19	tr|C0H4K6|C0H4K6_PLAF7 E3 ubiquitin-protein ligase OS=Plasmodium falciparum (isolate 3D7) OX=36329 GN=PF3D7_0704600 PE=4 SV=1	1	9	9	9	0	0	0	1	0	0	1	0	1	7	8	8	2	2	3	6	5	6	2.7	2.7	2.7	460.41	3893	0	56.711	47655000	0	0	0	53897	0	0	391650	0	204670	11556000	11663000	14763000
C0H469	C0H469	4	4	4		PFC0430w	tr|C0H469|C0H469_PLAF7 Phosphoglycerate mutase, putative OS=Plasmodium falciparum (isolate 3D7) OX=36329 GN=PF3D7_0310300 PE=4 SV=1	1	4	4	4	1	1	1	0	1	1	0	1	1	3	3	4	1	3	2	4	2	1	3.1	3.1	3.1	138.31	1165	0	22.23	39470000	884490	628330	1087900	0	128830	169360	0	981320	1324100	4188100	7116300	10233000
Q8I401	Q8I401	2	2	2		PFE0510c	tr|Q8I401|Q8I401_PLAF7 Stripes inner membrane complex protein, putative OS=Plasmodium falciparum (isolate 3D7) OX=36329 GN=PF3D7_0510300 PE=4 SV=1	1	2	2	2	0	1	0	1	1	1	0	0	0	2	2	1	2	2	2	2	2	2	8.1	8.1	8.1	28.35	246	0	16.838	51265000	0	234910	0	375120	366860	383630	0	0	0	6583000	6003000	7999600
Q8I4Y3	Q8I4Y3	4	4	4		PFL2150c	tr|Q8I4Y3|Q8I4Y3_PLAF7 Translation machinery-associated protein 46, putative OS=Plasmodium falciparum (isolate 3D7) OX=36329 GN=PF3D7_1244800 PE=4 SV=1	1	4	4	4	2	1	2	1	2	0	3	2	3	3	3	4	2	2	2	1	1	2	11.9	11.9	11.9	39.692	335	0	22.857	81198000	6105300	7383900	7668300	704340	1615500	0	6578500	6690700	9883100	4980200	6178500	7797700
Q8I398	Q8I398	3	3	3		PFI0250c	tr|Q8I398|Q8I398_PLAF7 Nucleoporin NUP221, putative OS=Plasmodium falciparum (isolate 3D7) OX=36329 GN=PF3D7_0905100 PE=4 SV=1	1	3	3	3	0	0	0	1	1	1	2	1	0	3	3	3	3	2	2	2	1	3	2.5	2.5	2.5	235.54	2112	0	18.114	31421000	0	0	0	378110	376990	270000	3302000	1412900	0	4690200	4261000	4530500
A0A143ZZV5	A0A143ZZV5	7	7	7			tr|A0A143ZZV5|A0A143ZZV5_PLAF7 Uncharacterized protein OS=Plasmodium falciparum (isolate 3D7) OX=36329 GN=PF3D7_0804500 PE=4 SV=1	1	7	7	7	0	0	0	0	0	0	0	0	0	7	7	7	3	1	3	6	6	6	1.5	1.5	1.5	720.95	6034	0	71.653	68625000	0	0	0	0	0	0	0	0	0	15484000	17140000	19081000
B9ZSJ2	B9ZSJ2	2	2	2		PFA_0675w	tr|B9ZSJ2|B9ZSJ2_PLAF7 Exported protein family 1 OS=Plasmodium falciparum (isolate 3D7) OX=36329 GN=PF3D7_0114000 PE=4 SV=1	1	2	2	2	0	0	0	0	2	1	2	2	2	2	2	2	2	2	1	2	2	1	1.4	1.4	1.4	170.98	1463	0	26.173	103220000	0	0	0	0	753360	366340	24630000	24807000	23278000	4058600	5066100	4346000
O00806	O00806	3	3	3	60S acidic ribosomal protein P2	MAL3P3.19	sp|O00806|RLA2_PLAF7 60S acidic ribosomal protein P2 OS=Plasmodium falciparum (isolate 3D7) OX=36329 GN=MAL3P3.19 PE=3 SV=1	1	3	3	3	1	2	2	0	0	1	2	2	2	3	3	2	2	1	1	2	2	2	32.1	32.1	32.1	11.948	112	0	60.616	58039000	200580	683260	491300	0	0	190110	4156400	5623400	5098400	10775000	9525500	10642000
Q8IDK7	Q8IDK7	4	4	4		PF13_0257	tr|Q8IDK7|Q8IDK7_PLAF7 Glutamate--tRNA ligase, putative OS=Plasmodium falciparum (isolate 3D7) OX=36329 GN=PF3D7_1349200 PE=3 SV=1	1	4	4	4	1	1	1	0	0	0	2	2	2	4	4	3	2	2	1	3	1	2	5.2	5.2	5.2	101.42	863	0	25.791	34835000	738860	1524200	1038500	0	0	0	1820000	2300700	2819500	6855100	6739400	6160700
Q8IAP6	Q8IAP6	3	3	3		MAL8P1.137	tr|Q8IAP6|Q8IAP6_PLAF7 Uncharacterized protein OS=Plasmodium falciparum (isolate 3D7) OX=36329 GN=PF3D7_0805100 PE=4 SV=1	1	3	3	3	0	0	0	1	1	1	0	0	1	3	3	3	3	2	2	2	1	2	6.3	6.3	6.3	64.482	553	0	17.519	32969000	0	0	0	195220	186480	277240	0	0	803580	4995300	5873900	6515200
Q8IKX4	Q8IKX4	3	3	3		PF14_0477	tr|Q8IKX4|Q8IKX4_PLAF7 Signal recognition particle 54 kDa protein OS=Plasmodium falciparum (isolate 3D7) OX=36329 GN=PF3D7_1450100 PE=3 SV=1	1	3	3	3	0	0	0	0	0	0	1	1	1	3	3	3	1	1	2	3	2	2	7	7	7	55.979	500	0	16.764	23313000	0	0	0	0	0	0	440420	393540	373060	5289700	5902400	6560100
K7NTP5	K7NTP5	8	4	4			tr|K7NTP5|K7NTP5_PLAF7 Heat shock protein 70 OS=Plasmodium falciparum (isolate 3D7) OX=36329 GN=PF3D7_0831700 PE=1 SV=1	1	8	4	4	6	5	5	4	4	4	5	7	6	8	8	8	5	7	6	7	6	7	13.4	7.7	7.7	75.052	679	0	29	92611000	1967000	6604900	7713000	1701200	1765800	412030	2917300	5220000	4727700	9984500	11198000	12535000
Q8I6S5	Q8I6S5	11	11	11		PF08_0045	tr|Q8I6S5|Q8I6S5_PLAF7 2-oxoglutarate dehydrogenase E1 component OS=Plasmodium falciparum (isolate 3D7) OX=36329 GN=PF3D7_0820700 PE=4 SV=1	1	11	11	11	0	0	0	1	1	0	0	0	0	10	11	11	0	3	5	10	10	10	10.2	10.2	10.2	121.15	1038	0	88.739	219960000	0	0	0	439990	382190	0	0	0	0	48476000	56015000	63295000
Q6ZLZ9	Q6ZLZ9	11	2	2		PFI0180w	tr|Q6ZLZ9|Q6ZLZ9_PLAF7 Tubulin alpha chain OS=Plasmodium falciparum (isolate 3D7) OX=36329 GN=PF3D7_0903700 PE=3 SV=1	1	11	2	2	5	5	7	5	5	5	10	9	8	10	11	11	11	9	9	9	9	7	30.9	6.6	6.6	50.296	453	0	80.409	137520000	2108000	2146800	1857000	846520	1016000	904830	10510000	10707000	10950000	20039000	22866000	24934000
Q8IBP4	Q8IBP4	3	3	3			tr|Q8IBP4|Q8IBP4_PLAF7 Phosphoinositide-binding protein, putative OS=Plasmodium falciparum (isolate 3D7) OX=36329 GN=PF3D7_0720700 PE=4 SV=2	1	3	3	3	0	0	0	0	0	0	0	0	0	3	3	3	3	1	1	2	2	2	1.5	1.5	1.5	258.42	2166	0	18.229	21213000	0	0	0	0	0	0	0	0	0	5059400	5420500	5939600
Q8IFM0	Q8IFM0	2	2	2		PFD1170c	tr|Q8IFM0|Q8IFM0_PLAF7 PRESAN domain-containing protein OS=Plasmodium falciparum (isolate 3D7) OX=36329 GN=PF3D7_0424600 PE=4 SV=1	1	2	2	2	1	1	0	1	1	1	2	1	1	2	2	2	2	2	2	1	2	2	6.8	6.8	6.8	35.961	309	0	13.378	29000000	452560	555310	0	996350	893250	170830	2187400	1257800	1860600	4945000	4687400	5439200
Q8ILJ9	Q8ILJ9	6	6	6		PF14_0244	tr|Q8ILJ9|Q8ILJ9_PLAF7 ABC transporter G family member 2 OS=Plasmodium falciparum (isolate 3D7) OX=36329 GN=PF3D7_1426500 PE=4 SV=1	1	6	6	6	3	4	2	3	0	0	0	1	1	5	6	6	3	0	3	4	4	5	10.5	10.5	10.5	75.477	660	0	63.013	57266000	1176400	1599200	902710	427580	0	0	0	733380	582490	11808000	14930000	16010000
C6KT25	C6KT25	6	6	6		MDH	tr|C6KT25|C6KT25_PLAF7 Malate dehydrogenase OS=Plasmodium falciparum (isolate 3D7) OX=36329 GN=PF3D7_0618500 PE=1 SV=1	1	6	6	6	2	2	2	2	2	1	5	5	6	3	3	4	3	4	4	2	2	2	25.9	25.9	25.9	34.04	313	0	75.667	62683000	289560	306290	306490	386510	534850	343370	11256000	12734000	15556000	2835200	3186300	5153800
Q8IDW4	Q8IDW4	6	6	6		PF13_0204	tr|Q8IDW4|Q8IDW4_PLAF7 Nuclear movement protein, putative OS=Plasmodium falciparum (isolate 3D7) OX=36329 GN=PF3D7_1336800 PE=4 SV=1	1	6	6	6	0	0	0	1	0	0	3	2	1	6	6	5	3	2	1	4	2	1	17.9	17.9	17.9	46.016	386	0	36.94	65285000	0	0	0	133070	0	0	3346600	3336700	2432800	14245000	17304000	12961000
C0H4Q1	C0H4Q1	3	3	3		PF07_0120	tr|C0H4Q1|C0H4Q1_PLAF7 Uncharacterized protein OS=Plasmodium falciparum (isolate 3D7) OX=36329 GN=PF3D7_0729100 PE=4 SV=1	1	3	3	3	0	0	0	0	0	0	0	1	0	3	3	3	1	2	1	3	3	3	1.4	1.4	1.4	304.52	2580	0	19.466	28339000	0	0	0	0	0	0	0	954880	0	4824200	2686700	5869700
Q8ILL3	Q8ILL3	7	7	7		PF14_0230	tr|Q8ILL3|Q8ILL3_PLAF7 60S ribosomal protein L5, putative OS=Plasmodium falciparum (isolate 3D7) OX=36329 GN=PF3D7_1424100 PE=1 SV=1	1	7	7	7	1	2	1	0	2	0	6	7	7	5	5	3	7	6	5	3	3	2	23.8	23.8	23.8	33.998	294	0	71.296	217040000	956320	1206600	651940	0	834010	0	42758000	43633000	50704000	8922800	10688000	10542000
O96191	O96191	2	2	2		PFB0490c	tr|O96191|O96191_PLAF7 Uncharacterized protein OS=Plasmodium falciparum (isolate 3D7) OX=36329 GN=PF3D7_0210900 PE=4 SV=1	1	2	2	2	1	1	1	0	0	0	2	2	2	1	2	2	2	2	2	1	2	2	10.9	10.9	10.9	32.541	284	0	52.39	82354000	1937700	2238000	2399900	0	0	0	6642100	7917900	7862800	4845900	6486200	8235800
Q8IBL4	Q8IBL4	3	3	3		MAL7P1.126	tr|Q8IBL4|Q8IBL4_PLAF7 RNA-binding protein, putative OS=Plasmodium falciparum (isolate 3D7) OX=36329 GN=PF3D7_0723900 PE=4 SV=1	1	3	3	3	1	2	1	2	2	2	2	1	1	3	3	3	2	2	2	3	3	3	2.6	2.6	2.6	144.63	1222	0	19.796	54931000	376960	642960	417080	482820	655800	868630	797480	290560	416520	8892900	10061000	10226000
Q8ILB1	Q8ILB1	5	5	5		PF14_0334	tr|Q8ILB1|Q8ILB1_PLAF7 Glutamate synthase [NADH], putative OS=Plasmodium falciparum (isolate 3D7) OX=36329 GN=PF3D7_1435300 PE=4 SV=1	1	5	5	5	0	0	0	0	0	0	0	0	0	5	5	5	2	0	2	3	3	2	2.3	2.3	2.3	353.34	3106	0	32.824	22484000	0	0	0	0	0	0	0	0	0	6157300	6614100	7060400
Q8ILK3	Q8ILK3	5	5	5		PF14_0240	tr|Q8ILK3|Q8ILK3_PLAF7 60S ribosomal protein L21 OS=Plasmodium falciparum (isolate 3D7) OX=36329 GN=PF3D7_1426000 PE=1 SV=1	1	5	5	5	1	0	1	1	1	1	5	4	4	3	3	3	5	3	4	2	2	4	34.2	34.2	34.2	18.795	161	0	40.895	128460000	125200	0	202620	182940	185580	222630	26551000	22498000	24210000	6003200	4450800	5534700
Q8IDI5	Q8IDI5	4	4	4		PF13_0268	tr|Q8IDI5|Q8IDI5_PLAF7 60S ribosomal protein L17, putative OS=Plasmodium falciparum (isolate 3D7) OX=36329 GN=PF3D7_1351400 PE=1 SV=1	1	4	4	4	1	1	2	1	1	0	3	4	4	2	2	2	2	3	3	3	2	2	23.6	23.6	23.6	23.414	203	0	75.459	239070000	1477500	408320	891350	828530	1156100	0	7129400	29896000	29750000	18067000	18668000	23291000
O77375	O77375	6	6	6	DNA-directed RNA polymerase	PFC0805w	tr|O77375|O77375_PLAF7 DNA-directed RNA polymerase subunit OS=Plasmodium falciparum (isolate 3D7) OX=36329 GN=PF3D7_0318200 PE=3 SV=1	1	6	6	6	0	0	0	0	0	0	2	2	1	5	6	6	1	2	2	2	2	1	4.1	4.1	4.1	278.67	2457	0	46.145	53135000	0	0	0	0	0	0	1637600	1874100	1297300	11427000	14569000	14994000
Q8IKN5	Q8IKN5	2	2	2		PF14_0569	tr|Q8IKN5|Q8IKN5_PLAF7 Uncharacterized protein OS=Plasmodium falciparum (isolate 3D7) OX=36329 GN=PF3D7_1459600 PE=4 SV=1	1	2	2	2	0	0	0	0	0	0	0	0	0	2	2	2	1	1	1	2	2	2	3.2	3.2	3.2	93.593	801	0	16.191	20257000	0	0	0	0	0	0	0	0	0	3744600	3834600	4545500
Q8I1X5	Q8I1X5	2	2	2		PFD0265w	tr|Q8I1X5|Q8I1X5_PLAF7 Pre-mRNA-processing-splicing factor 8, putative OS=Plasmodium falciparum (isolate 3D7) OX=36329 GN=PF3D7_0405400 PE=4 SV=1	1	2	2	2	0	0	0	1	1	1	0	0	0	2	2	2	0	0	1	2	2	2	0.9	0.9	0.9	366.39	3136	0	39.686	24047000	0	0	0	338240	387820	513630	0	0	0	4755200	5866600	6362900
Q8IIT3	Q8IIT3	3	3	3		PF11_0524	tr|Q8IIT3|Q8IIT3_PLAF7 U6 snRNA-associated Sm-like protein LSm4 OS=Plasmodium falciparum (isolate 3D7) OX=36329 GN=LSM4 PE=3 SV=2	1	3	3	3	1	0	1	1	1	1	3	3	3	3	3	2	3	3	3	1	1	2	34.1	34.1	34.1	14.202	126	0	80.842	226640000	178100	0	243960	3320300	4012600	3182700	22888000	27562000	27065000	20233000	20942000	21967000
Q8IJW0	Q8IJW0	5	5	5		PF10_0081	tr|Q8IJW0|Q8IJW0_PLAF7 26S protease regulatory subunit 4, putative OS=Plasmodium falciparum (isolate 3D7) OX=36329 GN=PF3D7_1008400 PE=3 SV=2	1	5	5	5	0	0	0	0	0	0	0	0	0	4	4	4	1	0	0	4	3	3	12.1	12.1	12.1	49.838	448	0	45.942	44443000	0	0	0	0	0	0	0	0	0	11848000	9189100	13386000
Q8IB67	Q8IB67	2	2	2		gcn5	tr|Q8IB67|Q8IB67_PLAF7 Histone acetyltransferase GCN5 OS=Plasmodium falciparum (isolate 3D7) OX=36329 GN=PF3D7_0823300 PE=1 SV=2	1	2	2	2	0	0	0	0	0	0	0	0	0	2	2	2	0	2	1	2	1	2	2	2	2	170.92	1465	0	13.137	15072000	0	0	0	0	0	0	0	0	0	2888700	3080800	3537500
O97249	O97249	3	3	3	40S ribosomal protein S12	RPS12	sp|O97249|RS12_PLAF7 40S ribosomal protein S12 OS=Plasmodium falciparum (isolate 3D7) OX=36329 GN=RPS12 PE=1 SV=1	1	3	3	3	1	1	1	1	1	0	1	1	2	3	3	2	3	2	3	1	1	0	24.8	24.8	24.8	15.396	141	0	18.449	58132000	184440	194580	200180	278640	223910	0	5331600	5740200	10369000	8169200	8557900	8317600
Q8I3M5	Q8I3M5	3	3	3		PFE1195w	tr|Q8I3M5|Q8I3M5_PLAF7 Karyopherin beta OS=Plasmodium falciparum (isolate 3D7) OX=36329 GN=PF3D7_0524000 PE=4 SV=1	1	3	3	3	0	1	1	1	0	0	0	0	1	3	3	3	1	0	2	2	3	2	3.3	3.3	3.3	127.35	1123	0	20.033	34704000	0	274810	187560	141840	0	0	0	0	2765100	7676600	7610200	8486300
C6KSR5	C6KSR5	6	6	6		PFF0330w	tr|C6KSR5|C6KSR5_PLAF7 Coatomer alpha subunit, putative OS=Plasmodium falciparum (isolate 3D7) OX=36329 GN=PF3D7_0606700 PE=4 SV=1	1	6	6	6	0	1	0	0	0	0	0	0	0	6	5	6	1	1	0	4	4	4	5.4	5.4	5.4	176.94	1512	0	35.033	49280000	0	97749	0	0	0	0	0	0	0	11477000	11906000	13929000
A0A5K1K8Y1	A0A5K1K8Y1	3	3	3			tr|A0A5K1K8Y1|A0A5K1K8Y1_PLAF7 Inner membrane complex protein OS=Plasmodium falciparum (isolate 3D7) OX=36329 GN=PF3D7_1345600 PE=4 SV=1	1	3	3	3	0	0	0	1	0	0	1	1	1	3	3	3	1	2	1	1	2	2	8.9	8.9	8.9	43.219	370	0	20.167	32026000	0	0	0	106930	0	0	447580	655340	604100	7154100	8505900	8332500
Q8I5G0	Q8I5G0	3	3	3		PFL1240c	tr|Q8I5G0|Q8I5G0_PLAF7 VAC14 domain-containing protein, putative OS=Plasmodium falciparum (isolate 3D7) OX=36329 GN=PF3D7_1225700 PE=4 SV=1	1	3	3	3	0	0	0	0	0	0	0	0	0	3	3	3	1	0	1	2	2	2	2.1	2.1	2.1	178.07	1501	0	21.578	52866000	0	0	0	0	0	0	0	0	0	14144000	12895000	15892000
Q8IBA0	Q8IBA0	4	4	4		PfRACK	tr|Q8IBA0|Q8IBA0_PLAF7 Receptor for activated c kinase OS=Plasmodium falciparum (isolate 3D7) OX=36329 GN=PF3D7_0826700 PE=4 SV=1	1	4	4	4	1	1	1	2	1	1	2	1	1	4	3	3	2	2	1	3	3	3	17.6	17.6	17.6	35.686	323	0	70.582	75732000	246340	142960	184880	569820	373070	307410	4571100	4126000	5648100	16438000	15848000	16734000
O96236	O96236	5	5	5	DNA-directed RNA polymerase	PFB0715w	tr|O96236|O96236_PLAF7 DNA-directed RNA polymerase subunit beta OS=Plasmodium falciparum (isolate 3D7) OX=36329 GN=PF3D7_0215700 PE=3 SV=3	1	5	5	5	0	0	0	0	0	0	0	0	0	5	5	4	1	0	2	2	1	2	5	5	5	151.72	1340	0	29.272	16864000	0	0	0	0	0	0	0	0	0	4669100	4898300	4597600
Q8IJB8	Q8IJB8	3	3	3		PF10_0280	tr|Q8IJB8|Q8IJB8_PLAF7 Uncharacterized protein OS=Plasmodium falciparum (isolate 3D7) OX=36329 GN=PF3D7_1028600 PE=4 SV=1	1	3	3	3	2	2	2	0	0	0	2	2	1	2	3	3	3	2	1	2	2	3	26.3	26.3	26.3	19.555	171	0	18.598	55159000	686180	736800	1065300	0	0	0	5596800	7372300	4046000	5013500	6744500	8168500
Q8IJJ9	Q8IJJ9	3	3	3		PF10_0196	tr|Q8IJJ9|Q8IJJ9_PLAF7 Cytoplasmic dynein intermediate chain, putative OS=Plasmodium falciparum (isolate 3D7) OX=36329 GN=PF3D7_1020300 PE=4 SV=1	1	3	3	3	0	0	0	0	0	0	1	0	0	3	3	3	1	1	1	3	3	3	3.8	3.8	3.8	89.221	769	0	18.47	40332000	0	0	0	0	0	0	429100	0	0	8350400	8376500	9330200
Q8IBS5	Q8IBS5	2	2	2	Calcium-dependent protein kinase 4	CPK4	sp|Q8IBS5|CDPK4_PLAF7 Calcium-dependent protein kinase 4 OS=Plasmodium falciparum (isolate 3D7) OX=36329 GN=CPK4 PE=1 SV=3	1	2	2	2	2	2	1	1	1	2	2	2	2	2	1	2	2	1	2	2	2	1	3.8	3.8	3.8	60.779	528	0	11.614	439790000	32871000	803710	263330	32061000	174100	33500000	36780000	40746000	51315000	32557000	1937900	43774000
Q8IHU2	Q8IHU2	4	4	4		PF11_0435	tr|Q8IHU2|Q8IHU2_PLAF7 Uncharacterized protein OS=Plasmodium falciparum (isolate 3D7) OX=36329 GN=PF3D7_1142300 PE=4 SV=1	1	4	4	4	0	0	0	0	0	0	0	0	0	4	4	4	0	1	1	3	2	2	2.9	2.9	2.9	215.98	1828	0	29.647	27529000	0	0	0	0	0	0	0	0	0	6768400	7344800	8100300
Q8IE50	Q8IE50	5	5	5		MAL13P1.148	tr|Q8IE50|Q8IE50_PLAF7 Myosin F, putative OS=Plasmodium falciparum (isolate 3D7) OX=36329 GN=PF3D7_1329100 PE=3 SV=1	1	5	5	5	0	1	0	0	0	1	0	0	0	5	5	5	1	0	0	4	3	4	2.9	2.9	2.9	250.29	2160	0	30.347	25672000	0	311730	0	0	0	95744	0	0	0	6132000	7739700	7758300
C6KT67	C6KT67	3	3	3		PFF1110c	tr|C6KT67|C6KT67_PLAF7 Nuclear polyadenylated RNA-binding protein NAB2, putative OS=Plasmodium falciparum (isolate 3D7) OX=36329 GN=PF3D7_0623100 PE=4 SV=1	1	3	3	3	0	0	0	0	0	0	0	1	2	2	3	3	1	1	3	3	1	2	5.7	5.7	5.7	91.144	786	0	26.217	30418000	0	0	0	0	0	0	0	2213600	3485500	3358600	5917800	6689400
Q8I5J9	Q8I5J9	2	2	2		PFL1030w	tr|Q8I5J9|Q8I5J9_PLAF7 Inner membrane complex protein 1h, putative OS=Plasmodium falciparum (isolate 3D7) OX=36329 GN=PF3D7_1221400 PE=4 SV=1	1	2	2	2	0	0	0	0	0	0	1	0	0	2	2	2	2	1	2	1	1	2	4.8	4.8	4.8	60.114	524	0	12.614	9319500	0	0	0	0	0	0	172280	0	0	1741800	1629400	1757500
Q8IIR9	Q8IIR9	2	2	2		PF11_0096	tr|Q8IIR9|Q8IIR9_PLAF7 Casein kinase 2, alpha subunit OS=Plasmodium falciparum (isolate 3D7) OX=36329 GN=PF3D7_1108400 PE=1 SV=1	1	2	2	2	0	0	0	0	0	0	2	1	0	2	2	2	2	1	0	2	1	2	7.2	7.2	7.2	39.89	335	0	13.574	40902000	0	0	0	0	0	0	2094200	1525900	0	10025000	9824100	10448000
C0H492	C0H492	3	3	3		PFD0330w	tr|C0H492|C0H492_PLAF7 KLRAQ domain-containing protein OS=Plasmodium falciparum (isolate 3D7) OX=36329 GN=PF3D7_0406700 PE=4 SV=2	1	3	3	3	0	0	0	0	0	0	0	0	0	3	3	3	1	1	1	3	3	3	4	4	4	102.29	847	0	18.865	28304000	0	0	0	0	0	0	0	0	0	6564700	5721300	7382000
Q8I3R5	Q8I3R5	5	5	5		PFE0980c	tr|Q8I3R5|Q8I3R5_PLAF7 CCR4 domain-containing protein 1, putative OS=Plasmodium falciparum (isolate 3D7) OX=36329 GN=PF3D7_0519500 PE=4 SV=1	1	5	5	5	0	0	0	0	0	0	2	2	1	5	4	4	1	4	2	1	3	0	2.7	2.7	2.7	289.41	2488	0	30.171	77449000	0	0	0	0	0	0	17795000	24523000	2738100	7873400	6850900	7512800
C0H523	C0H523	3	3	3		PFI0336w	tr|C0H523|C0H523_PLAF7 Uncharacterized protein OS=Plasmodium falciparum (isolate 3D7) OX=36329 GN=PF3D7_0907000 PE=4 SV=1	1	3	3	3	0	1	0	0	1	1	1	1	0	3	3	3	2	1	1	3	3	3	38.8	38.8	38.8	9.5006	80	0	52.998	98363000	0	414920	0	0	169690	247500	696120	607070	0	21086000	21917000	28228000
Q8I5A7	Q8I5A7	3	3	3		PFL1510c	tr|Q8I5A7|Q8I5A7_PLAF7 Uncharacterized protein OS=Plasmodium falciparum (isolate 3D7) OX=36329 GN=PF3D7_1231300 PE=4 SV=1	1	3	3	3	0	0	0	0	0	0	0	0	0	3	3	2	1	0	0	3	3	2	3.9	3.9	3.9	112.85	952	0	52.792	24298000	0	0	0	0	0	0	0	0	0	6321700	7123800	5359800
Q8IL58	Q8IL58	3	3	3		PF14_0391	tr|Q8IL58|Q8IL58_PLAF7 60S ribosomal protein L1, putative OS=Plasmodium falciparum (isolate 3D7) OX=36329 GN=PF3D7_1441200 PE=4 SV=1	1	3	3	3	1	2	1	2	1	1	1	2	2	2	1	1	2	2	2	2	2	2	13.8	13.8	13.8	24.805	217	0	51.692	97183000	701610	2501400	1427600	1189400	709460	864780	4589700	3354000	9455900	20260000	3845400	4876600
C6KSP9	C6KSP9	2	2	2		PFF0250w	tr|C6KSP9|C6KSP9_PLAF7 RNA-binding protein, putative OS=Plasmodium falciparum (isolate 3D7) OX=36329 GN=PF3D7_0605100 PE=4 SV=1	1	2	2	2	0	0	0	0	0	0	0	0	0	2	2	2	1	1	2	1	2	2	2.9	2.9	2.9	85.63	755	0	12.741	14010000	0	0	0	0	0	0	0	0	0	2857100	2415600	3157500
A0A143ZZC6	A0A143ZZC6	3	3	3			tr|A0A143ZZC6|A0A143ZZC6_PLAF7 Endonuclease/exonuclease/phosphatase family protein, putative OS=Plasmodium falciparum (isolate 3D7) OX=36329 GN=PF3D7_1111600 PE=4 SV=1	1	3	3	3	0	0	0	0	0	0	1	1	0	3	2	3	1	1	1	3	2	2	5.1	5.1	5.1	87.145	744	0	18.514	20593000	0	0	0	0	0	0	298860	239270	0	5553500	3490700	6104900
Q8II44	Q8II44	2	2	2		PF11_0330	tr|Q8II44|Q8II44_PLAF7 RNA-binding protein, putative OS=Plasmodium falciparum (isolate 3D7) OX=36329 GN=PF3D7_1132100 PE=4 SV=1	1	2	2	2	0	0	0	0	0	0	0	0	0	2	2	2	1	1	2	2	1	2	2.6	2.6	2.6	133.41	1130	0	12.276	14476000	0	0	0	0	0	0	0	0	0	3202300	3337900	3798400
Q8IE71	Q8IE71	4	4	4		PF13_0139	tr|Q8IE71|Q8IE71_PLAF7 Uncharacterized protein OS=Plasmodium falciparum (isolate 3D7) OX=36329 GN=PF3D7_1324600 PE=4 SV=1	1	4	4	4	1	0	0	1	0	1	0	0	0	4	3	4	1	1	1	3	2	4	2.6	2.6	2.6	201.04	1661	0	25.069	54842000	735870	0	0	615950	0	181190	0	0	0	17614000	8586000	17797000
Q8IBQ5	Q8IBQ5	2	2	2		PF07_0080	tr|Q8IBQ5|Q8IBQ5_PLAF7 40S ribosomal protein S10, putative OS=Plasmodium falciparum (isolate 3D7) OX=36329 GN=PF3D7_0719700 PE=1 SV=1	1	2	2	2	2	2	1	2	1	2	2	1	2	2	2	2	1	0	1	1	0	1	11.7	11.7	11.7	16.478	137	0	12.981	302890000	8702500	11121000	11473000	12140000	14019000	16243000	43840000	33650000	52312000	12691000	13068000	17953000
C6KSY6	C6KSY6	5	5	5		PFF0700c	tr|C6KSY6|C6KSY6_PLAF7 60S ribosomal protein L19 OS=Plasmodium falciparum (isolate 3D7) OX=36329 GN=PF3D7_0614500 PE=1 SV=1	1	5	5	5	1	1	1	1	1	2	5	5	4	3	5	5	4	5	5	3	5	5	26.4	26.4	26.4	21.58	182	0	39.95	485720000	2050300	2331400	2767100	2040800	2153000	3938400	29413000	34729000	24899000	17028000	46254000	55155000
C6S3F7;A0A144A308;Q8IHZ9	C6S3F7;A0A144A308;Q8IHZ9	3;3;3	3;3;3	3;3;3	Casein kinase I	PfCK1;CK1	tr|C6S3F7|C6S3F7_PLAF7 Casein kinase 1 OS=Plasmodium falciparum (isolate 3D7) OX=36329 GN=PF3D7_1136500.2 PE=3 SV=1;tr|A0A144A308|A0A144A308_PLAF7 Casein kinase 1 OS=Plasmodium falciparum (isolate 3D7) OX=36329 GN=PF3D7_1136500.1 PE=3 SV=1;sp|Q8IHZ9|KC1_PL	3	3	3	3	0	0	0	0	0	0	0	0	1	2	2	3	1	1	1	2	2	2	11.1	11.1	11.1	37.788	324	0	22.179	14835000	0	0	0	0	0	0	0	0	380360	3466600	3685000	4209600
C6S3G5	C6S3G5	2	2	2		PF11_0464a	tr|C6S3G5|C6S3G5_PLAF7 Cysteine-rich PDZ-binding protein, putative OS=Plasmodium falciparum (isolate 3D7) OX=36329 GN=PF3D7_1145300 PE=4 SV=1	1	2	2	2	1	1	2	1	1	1	1	1	1	2	2	2	2	2	2	1	1	1	28.7	28.7	28.7	9.9305	87	0	11.106	63603000	1196100	1671000	2521400	1165000	877060	575140	4481600	4914000	6538700	5508500	5976100	6960000
Q8I316	Q8I316	3	3	3		PFI0665w	tr|Q8I316|Q8I316_PLAF7 Uncharacterized protein OS=Plasmodium falciparum (isolate 3D7) OX=36329 GN=PF3D7_0913600 PE=4 SV=1	1	3	3	3	0	0	0	0	0	0	0	0	1	3	2	2	1	1	1	2	2	2	3.2	3.2	3.2	147.87	1231	0	16.739	24012000	0	0	0	0	0	0	0	0	96069	7045600	4985400	5985200
Q8I546	Q8I546	2	2	2		PFL1825w	tr|Q8I546|Q8I546_PLAF7 DUF4149 domain-containing protein OS=Plasmodium falciparum (isolate 3D7) OX=36329 GN=PF3D7_1237700 PE=4 SV=1	1	2	2	2	1	2	1	1	1	2	1	1	1	2	2	2	1	0	0	2	2	2	11.4	11.4	11.4	23.659	210	0	12.214	29679000	179180	313580	199170	312410	302200	517810	2041000	2606700	2812900	3939800	5536400	5999700
Q7K6A5	Q7K6A5	3	3	3		PfMDR1	tr|Q7K6A5|Q7K6A5_PLAF7 Multidrug resistance protein 1 OS=Plasmodium falciparum (isolate 3D7) OX=36329 GN=PF3D7_0523000 PE=4 SV=1	1	3	3	3	0	0	0	0	0	0	0	0	1	2	3	3	1	0	1	2	2	2	2.8	2.8	2.8	162.25	1419	0	27.998	18891000	0	0	0	0	0	0	0	0	1004300	3117400	5108500	6133500
Q8I250	Q8I250	5	5	5		PFA_0460c	tr|Q8I250|Q8I250_PLAF7 Tubulin-specific chaperone A OS=Plasmodium falciparum (isolate 3D7) OX=36329 GN=PF3D7_0109400 PE=3 SV=1	1	5	5	5	0	0	0	4	2	3	5	5	5	5	5	5	4	4	5	3	3	1	28.9	28.9	28.9	19.59	166	0	33.705	173600000	0	0	0	3257600	902490	1683200	27348000	30256000	26423000	19672000	20714000	24407000
C6KT58	C6KT58	6	6	6		PFF1065c	tr|C6KT58|C6KT58_PLAF7 Uncharacterized protein OS=Plasmodium falciparum (isolate 3D7) OX=36329 GN=PF3D7_0622100 PE=4 SV=1	1	6	6	6	0	0	0	0	0	0	0	0	0	6	6	6	2	3	1	4	3	2	6.8	6.8	6.8	160.29	1340	0	36.013	44389000	0	0	0	0	0	0	0	0	0	10821000	12336000	14632000
A0A144A4V4;Q8I4T1	A0A144A4V4;Q8I4T1	3;3	3;3	3;3	Vacuolar protein sorting-associated protein 26	PFL2415w	tr|A0A144A4V4|A0A144A4V4_PLAF7 Vacuolar protein sorting-associated protein 26, putative OS=Plasmodium falciparum (isolate 3D7) OX=36329 GN=PF3D7_1250300 PE=4 SV=1;sp|Q8I4T1|VPS26_PLAF7 Vacuolar protein sorting-associated protein 26 OS=Plasmodium falciparum	2	3	3	3	0	0	0	0	0	0	0	0	0	3	3	3	0	1	1	3	2	3	11.8	11.8	11.8	34.509	297	0	17.039	19557000	0	0	0	0	0	0	0	0	0	5078100	5702400	5910700
Q8I5U3	Q8I5U3	2	2	2		PFL0530c	tr|Q8I5U3|Q8I5U3_PLAF7 Uncharacterized protein OS=Plasmodium falciparum (isolate 3D7) OX=36329 GN=PF3D7_1210600 PE=4 SV=1	1	2	2	2	0	0	0	0	0	0	0	0	0	2	2	2	1	1	1	2	2	2	2.8	2.8	2.8	122.85	1065	0	13.232	21838000	0	0	0	0	0	0	0	0	0	4716600	5395100	6278700
O97247	O97247	6	6	6		PFC0285c	tr|O97247|O97247_PLAF7 T-complex protein 1 subunit beta OS=Plasmodium falciparum (isolate 3D7) OX=36329 GN=PF3D7_0306800 PE=3 SV=4	1	6	6	6	0	1	0	1	0	0	2	3	1	6	6	5	2	2	1	2	3	3	12.2	12.2	12.2	59.198	533	0	43.1	96248000	0	295430	0	243950	0	0	5447400	7844400	1473500	18790000	22097000	20118000
Q8I2Z8	Q8I2Z8	9	9	9	Probable ATP-dependent 6-phosphofructokinase	PFI0755c	tr|Q8I2Z8|Q8I2Z8_PLAF7 Probable ATP-dependent 6-phosphofructokinase OS=Plasmodium falciparum (isolate 3D7) OX=36329 GN=PF3D7_0915400 PE=3 SV=1	1	9	9	9	0	1	0	0	0	0	3	0	1	8	8	9	1	1	3	6	4	6	8.3	8.3	8.3	159.45	1418	0	84.081	159330000	0	350070	0	0	0	0	25421000	0	1727100	33730000	33587000	45618000
O77329	O77329	6	6	6		PFC0390w	tr|O77329|O77329_PLAF7 N2227-like protein, putative OS=Plasmodium falciparum (isolate 3D7) OX=36329 GN=PF3D7_0309300 PE=4 SV=1	1	6	6	6	0	0	0	0	0	0	0	0	0	6	6	6	2	1	0	4	2	4	8.2	8.2	8.2	112.25	955	0	43.617	56174000	0	0	0	0	0	0	0	0	0	15282000	17030000	18214000
Q8IB48	Q8IB48	2	2	2		MAL8P1.52	tr|Q8IB48|Q8IB48_PLAF7 Uncharacterized protein OS=Plasmodium falciparum (isolate 3D7) OX=36329 GN=PF3D7_0821400 PE=4 SV=1	1	2	2	2	2	2	2	1	0	1	2	2	2	2	1	1	1	1	1	1	0	1	8.9	8.9	8.9	14.06	124	0	12.6	23283000	608570	601710	763690	313110	0	231790	4879300	5720000	5302000	1145600	1139200	656900
A0A5K1K8V8	A0A5K1K8V8	4	4	4			tr|A0A5K1K8V8|A0A5K1K8V8_PLAF7 60S ribosomal protein L6, putative OS=Plasmodium falciparum (isolate 3D7) OX=36329 GN=PF3D7_1338200 PE=4 SV=1	1	4	4	4	1	1	1	0	1	0	3	3	4	4	2	3	3	3	3	4	3	1	15.4	15.4	15.4	25.532	221	0	29.453	117370000	190540	151150	160050	0	81718	0	22089000	23225000	30986000	5616500	5517300	5977300
C6KTA4	C6KTA4	7	7	7	Pyruvate kinase	PFF1300w	tr|C6KTA4|C6KTA4_PLAF7 Pyruvate kinase OS=Plasmodium falciparum (isolate 3D7) OX=36329 GN=PF3D7_0626800 PE=1 SV=1	1	7	7	7	1	1	1	4	4	2	5	5	6	5	4	5	4	4	4	5	4	2	16.6	16.6	16.6	55.66	511	0	108.48	244570000	751800	771430	812520	4174300	4575700	3677500	43470000	48477000	57305000	16062000	10791000	18232000
C0H5G9	C0H5G9	5	5	5		MAL13P1.395	tr|C0H5G9|C0H5G9_PLAF7 TLD domain-containing protein, putative OS=Plasmodium falciparum (isolate 3D7) OX=36329 GN=PF3D7_1344100 PE=4 SV=1	1	5	5	5	0	0	0	0	0	0	0	0	0	5	5	5	0	0	0	2	3	3	7.5	7.5	7.5	93.755	805	0	47.203	54560000	0	0	0	0	0	0	0	0	0	16837000	16951000	14421000
Q8IK07	Q8IK07	2	2	2		PF10_0033	tr|Q8IK07|Q8IK07_PLAF7 Uncharacterized protein OS=Plasmodium falciparum (isolate 3D7) OX=36329 GN=PF3D7_1002900 PE=4 SV=2	1	2	2	2	1	0	1	1	1	1	2	2	1	2	2	2	2	2	1	2	1	1	18.1	18.1	18.1	14.517	127	0	11.871	33494000	190600	0	250310	456520	625990	541670	4549100	4598400	2846000	3892600	3923800	4850400
Q8II43	Q8II43	4	4	4	T-complex protein 1 subunit alpha	PF11_0331	tr|Q8II43|Q8II43_PLAF7 T-complex protein 1 subunit alpha OS=Plasmodium falciparum (isolate 3D7) OX=36329 GN=PF3D7_1132200 PE=3 SV=1	1	4	4	4	1	2	0	1	0	1	1	1	0	4	3	4	1	2	1	1	2	2	8.5	8.5	8.5	60.26	544	0	24.202	20148000	105510	302400	0	123590	0	163590	1065700	221240	0	5271600	3875700	6525300
Q8IKA0	Q8IKA0	3	3	3		PF14_0706	tr|Q8IKA0|Q8IKA0_PLAF7 Nucleoporin NUP116/NSP116, putative OS=Plasmodium falciparum (isolate 3D7) OX=36329 GN=PF3D7_1473700 PE=4 SV=1	1	3	3	3	0	0	0	0	0	0	1	2	2	2	2	2	1	2	3	2	3	3	2.5	2.5	2.5	142.21	1253	0	23.974	49210000	0	0	0	0	0	0	1860300	4021400	4859300	5809300	5468800	6573700
Q8I4Y5	Q8I4Y5	4	4	4		PFL2140c	tr|Q8I4Y5|Q8I4Y5_PLAF7 ADP-ribosylation factor GTPase-activating protein OS=Plasmodium falciparum (isolate 3D7) OX=36329 GN=PF3D7_1244600 PE=1 SV=1	1	4	4	4	0	0	0	0	0	0	1	0	1	4	3	4	1	2	2	2	2	1	18.4	18.4	18.4	37.287	332	0	37.989	41563000	0	0	0	0	0	0	1165600	0	1566400	10872000	8420100	14036000
Q76NM6	Q76NM6	4	4	4	V-type proton ATPase catalytic subunit A	vapA	sp|Q76NM6|VATA_PLAF7 V-type proton ATPase catalytic subunit A OS=Plasmodium falciparum (isolate 3D7) OX=36329 GN=vapA PE=1 SV=1	1	4	4	4	1	1	1	1	1	2	1	0	1	4	4	4	2	2	0	2	1	0	8.7	8.7	8.7	68.576	611	0	38.522	20917000	94771	76912	228580	181620	273780	384610	497970	0	684500	4662200	5872000	6373400
O97314	O97314	5	5	5		PFC1025w	tr|O97314|O97314_PLAF7 Translation machinery-associated protein 7, putative OS=Plasmodium falciparum (isolate 3D7) OX=36329 GN=PF3D7_0323000 PE=4 SV=1	1	5	5	5	3	4	3	1	2	1	4	5	4	3	4	3	2	3	3	0	0	1	42.6	42.6	42.6	6.0652	54	0	56.993	194940000	3130300	4649400	3994300	319190	400720	258480	51388000	46928000	64872000	2519000	3431800	3313500
O77380	O77380	3	3	3		PFC0780w	tr|O77380|O77380_PLAF7 CPSF (Cleavage and polyadenylation specific factor), subunit A, putative OS=Plasmodium falciparum (isolate 3D7) OX=36329 GN=PF3D7_0317700 PE=4 SV=2	1	3	3	3	0	0	0	0	0	0	0	0	0	3	2	3	0	1	1	2	2	2	1.1	1.1	1.1	338.53	2870	0	17.832	17203000	0	0	0	0	0	0	0	0	0	5429900	3810000	5881700
Q8IJX8	Q8IJX8	6	6	6		PF10_0063	tr|Q8IJX8|Q8IJX8_PLAF7 DNA/RNA-binding protein Alba 3 OS=Plasmodium falciparum (isolate 3D7) OX=36329 GN=PF3D7_1006200 PE=4 SV=1	1	6	6	6	4	5	5	3	4	5	6	6	6	6	6	5	6	5	4	4	5	5	59.8	59.8	59.8	11.977	107	0	323.31	1117900000	10136000	12869000	12972000	6849700	4421200	8555500	204870000	233790000	269690000	35176000	39333000	42685000
A0A5K1K8Y0	A0A5K1K8Y0	3	3	3			tr|A0A5K1K8Y0|A0A5K1K8Y0_PLAF7 Uncharacterized protein OS=Plasmodium falciparum (isolate 3D7) OX=36329 GN=PF3D7_1337500 PE=4 SV=1	1	3	3	3	0	0	0	0	0	0	1	0	0	3	3	3	2	0	0	3	3	2	2	2	2	393.25	3334	0	18.112	15091000	0	0	0	0	0	0	217290	0	0	3699400	3784900	3964700
Q8IKJ0	Q8IKJ0	3	3	3		PF14_0615	tr|Q8IKJ0|Q8IKJ0_PLAF7 V-type proton ATPase subunit OS=Plasmodium falciparum (isolate 3D7) OX=36329 GN=PF3D7_1464700 PE=3 SV=1	1	3	3	3	2	2	1	1	2	2	0	0	0	2	2	3	1	1	1	3	3	2	9.2	9.2	9.2	44.532	382	0	18.566	35207000	620610	1006100	374240	468440	883970	789050	0	0	0	6015300	6566400	11356000
Q8IJQ6	Q8IJQ6	4	4	4		PF10_0136	tr|Q8IJQ6|Q8IJQ6_PLAF7 Translation initiation factor eIF-2B subunit delta, putative OS=Plasmodium falciparum (isolate 3D7) OX=36329 GN=PF3D7_1013900 PE=3 SV=1	1	4	4	4	0	0	0	0	0	1	0	1	0	3	3	2	1	1	1	2	2	1	4.1	4.1	4.1	125.38	1074	0	27.798	53483000	0	0	0	0	0	380560	0	157760	0	32362000	9679100	6096700
Q8IM52	Q8IM52	2	2	2		PF14_0039	tr|Q8IM52|Q8IM52_PLAF7 Uncharacterized protein OS=Plasmodium falciparum (isolate 3D7) OX=36329 GN=PF3D7_1404200 PE=4 SV=1	1	2	2	2	0	0	0	0	0	0	1	1	1	2	2	2	1	1	1	2	2	1	21.6	21.6	21.6	12.843	111	0	13.827	66514000	0	0	0	0	0	0	5359200	4688600	4995500	14377000	12268000	11945000
Q8ILZ2	Q8ILZ2	3	3	3		PF14_0101	tr|Q8ILZ2|Q8ILZ2_PLAF7 WD repeat-containing protein, putative OS=Plasmodium falciparum (isolate 3D7) OX=36329 GN=PF3D7_1410300 PE=4 SV=1	1	3	3	3	0	0	0	0	0	0	0	0	0	3	3	3	0	0	0	2	1	2	0.8	0.8	0.8	526.73	4405	0	18.503	14195000	0	0	0	0	0	0	0	0	0	4365500	3850900	4382000
Q8IAW0	Q8IAW0	5	5	5	Importin subunit alpha	PF08_0087	tr|Q8IAW0|Q8IAW0_PLAF7 Importin subunit alpha OS=Plasmodium falciparum (isolate 3D7) OX=36329 GN=PF3D7_0812400 PE=3 SV=1	1	5	5	5	0	0	0	1	0	1	0	0	0	4	4	5	1	0	0	3	2	3	14.9	14.9	14.9	61.158	545	0	72.196	58185000	0	0	0	593120	0	546510	0	0	0	17100000	13177000	20004000
C0H4K8	C0H4K8	5	5	5		MAL7P1.300	tr|C0H4K8|C0H4K8_PLAF7 40S ribosomal protein S29, putative OS=Plasmodium falciparum (isolate 3D7) OX=36329 GN=PF3D7_0705700 PE=1 SV=1	1	5	5	5	5	5	5	5	5	4	5	5	5	5	5	5	5	5	5	5	5	5	48.1	48.1	48.1	6.4156	54	0	62.677	2210300000	187550000	238640000	236350000	45646000	47743000	39476000	92455000	91256000	115200000	123310000	130870000	158570000
Q8IBQ3	Q8IBQ3	2	2	2		PF07_0082	tr|Q8IBQ3|Q8IBQ3_PLAF7 Uncharacterized protein OS=Plasmodium falciparum (isolate 3D7) OX=36329 GN=PF3D7_0719900 PE=4 SV=1	1	2	2	2	0	0	0	0	0	0	0	0	0	2	2	2	0	1	0	2	2	1	0.7	0.7	0.7	402.7	3401	0	11.177	6952400	0	0	0	0	0	0	0	0	0	1735300	2024300	1956200
Q8I1R1	Q8I1R1	2	2	2		PFD0855c	tr|Q8I1R1|Q8I1R1_PLAF7 Uncharacterized protein OS=Plasmodium falciparum (isolate 3D7) OX=36329 GN=PF3D7_0417600 PE=4 SV=1	1	2	2	2	0	1	0	1	1	0	1	0	1	2	2	2	2	1	2	1	1	1	3	3	3	96.263	807	0	11.395	14641000	0	159030	0	105670	139020	0	890190	0	617660	1960600	2164600	2799700
Q8I5A9	Q8I5A9	2	2	2		Rab2	tr|Q8I5A9|Q8I5A9_PLAF7 Ras-related protein Rab-2 OS=Plasmodium falciparum (isolate 3D7) OX=36329 GN=PF3D7_1231100 PE=4 SV=1	1	2	2	2	1	1	1	1	1	2	1	0	0	2	2	2	1	1	0	1	2	2	10.3	10.3	10.3	24.423	213	0	12.854	15553000	434800	659120	697730	682420	752230	1095900	764860	0	0	1510800	2425200	2675700
Q8I1S0	Q8I1S0	2	2	2		sar1	tr|Q8I1S0|Q8I1S0_PLAF7 Small GTP-binding protein sar1 OS=Plasmodium falciparum (isolate 3D7) OX=36329 GN=PF3D7_0416800 PE=3 SV=1	1	2	2	2	0	0	0	0	0	0	0	0	0	2	2	2	1	2	0	2	0	2	12.5	12.5	12.5	22.02	192	0	13.736	27172000	0	0	0	0	0	0	0	0	0	7151900	6940700	8644700
O96258	O96258	2	2	2		PFB0830w	tr|O96258|O96258_PLAF7 40S ribosomal protein S26 OS=Plasmodium falciparum (isolate 3D7) OX=36329 GN=PF3D7_0217800 PE=1 SV=1	1	2	2	2	2	1	2	2	1	1	2	1	1	2	2	2	1	1	1	2	2	2	17.8	17.8	17.8	12.508	107	0	14.229	302390000	2095800	1949200	2236600	2320400	1759000	1332000	23658000	20683000	26641000	30600000	27802000	32899000
C6KST5	C6KST5	3	3	3		PFF0430w	tr|C6KST5|C6KST5_PLAF7 T-complex protein 1 subunit zeta OS=Plasmodium falciparum (isolate 3D7) OX=36329 GN=PF3D7_0608700 PE=3 SV=1	1	3	3	3	1	1	1	3	3	2	2	1	2	3	3	3	3	1	2	3	3	3	5.5	5.5	5.5	61.533	543	0	18.962	38997000	0	0	0	940850	879790	197950	1549500	0	3251000	7105800	7291400	8386000
Q8IBM9	Q8IBM9	2	2	2	Obg-like ATPase 1	MAL7P1.122	tr|Q8IBM9|Q8IBM9_PLAF7 Obg-like ATPase 1 OS=Plasmodium falciparum (isolate 3D7) OX=36329 GN=PF3D7_0722400 PE=3 SV=1	1	2	2	2	0	0	1	1	1	0	1	1	1	2	2	2	1	1	2	1	2	1	5.1	5.1	5.1	45.163	393	0	11.046	17973000	0	0	191040	104590	78798	0	1045300	1383900	1474800	3196800	3401100	4336600
A0A144A4E0;Q7KQL8	A0A144A4E0;Q7KQL8	3;3	3;3	3;3	Thioredoxin	PF14_0545	tr|A0A144A4E0|A0A144A4E0_PLAF7 Thioredoxin OS=Plasmodium falciparum (isolate 3D7) OX=36329 GN=PF3D7_1457200 PE=3 SV=1;sp|Q7KQL8|THIO_PLAF7 Thioredoxin OS=Plasmodium falciparum (isolate 3D7) OX=36329 GN=PF14_0545 PE=1 SV=1	2	3	3	3	2	2	1	2	0	1	3	3	3	2	2	2	2	2	1	0	0	0	37.5	37.5	37.5	11.716	104	0	42.988	92819000	890060	1406700	736300	684730	0	352750	13953000	20644000	24435000	5215600	5507900	6520100
O97239	O97239	3	3	3	Protein dopey homolog PFC0245c	PFC0245c	sp|O97239|DOP1_PLAF7 Protein dopey homolog PFC0245c OS=Plasmodium falciparum (isolate 3D7) OX=36329 GN=PFC0245c PE=1 SV=1	1	3	3	3	0	0	0	0	0	0	0	0	0	3	2	2	1	0	0	2	2	1	1.2	1.2	1.2	467.88	3933	0	17.3	12890000	0	0	0	0	0	0	0	0	0	5003100	2593000	3578800
Q8IIV2	Q8IIV2	9	9	9	Histone H4	PF11_0061	tr|Q8IIV2|Q8IIV2_PLAF7 Histone H4 OS=Plasmodium falciparum (isolate 3D7) OX=36329 GN=PF3D7_1105000 PE=3 SV=1	1	9	9	9	5	5	5	6	5	5	9	8	8	7	6	7	7	7	7	6	5	7	62.1	62.1	62.1	11.455	103	0	323.31	4927800000	156570000	196790000	192830000	140610000	160810000	170700000	594880000	603120000	695860000	169610000	210200000	261540000
C6KTA7	C6KTA7	2	2	2		PFF1315w	tr|C6KTA7|C6KTA7_PLAF7 Ankyrin-repeat protein, putative OS=Plasmodium falciparum (isolate 3D7) OX=36329 GN=PF3D7_0627100 PE=4 SV=1	1	2	2	2	0	0	0	0	0	0	0	0	0	2	2	2	1	1	0	1	2	2	1.6	1.6	1.6	198.28	1712	0	24.786	17183000	0	0	0	0	0	0	0	0	0	4013800	4826100	5267500
Q8ILQ6	Q8ILQ6	3	3	3		PF14_0188	tr|Q8ILQ6|Q8ILQ6_PLAF7 Uncharacterized protein OS=Plasmodium falciparum (isolate 3D7) OX=36329 GN=PF3D7_1419400 PE=4 SV=2	1	3	3	3	0	0	0	0	0	0	0	0	0	1	2	2	1	1	1	3	2	2	1.8	1.8	1.8	262.31	2201	0	17.94	18553000	0	0	0	0	0	0	0	0	0	1955300	4319400	4692300
Q8IAR6	Q8IAR6	3	3	3		PF08_0109	tr|Q8IAR6|Q8IAR6_PLAF7 26S proteasome regulatory subunit RPN10, putative OS=Plasmodium falciparum (isolate 3D7) OX=36329 GN=PF3D7_0807800 PE=4 SV=1	1	3	3	3	1	0	0	0	0	0	1	2	3	3	3	3	1	1	2	3	3	3	10.4	10.4	10.4	55.066	481	0	24.928	33637000	227220	0	0	0	0	0	440200	1258500	1739900	8102700	8830500	9004800
C0H5H6	C0H5H6	6	6	6		MAL13P1.234	tr|C0H5H6|C0H5H6_PLAF7 VPS13 domain-containing protein, putative OS=Plasmodium falciparum (isolate 3D7) OX=36329 GN=PF3D7_1346400 PE=4 SV=1	1	6	6	6	0	0	0	0	0	1	0	0	0	6	6	6	0	0	0	2	3	0	1.2	1.2	1.2	697.04	5988	0	43.313	35890000	0	0	0	0	0	5503700	0	0	0	9384700	9031800	10828000
Q6ZMA8	Q6ZMA8	3	3	3		PFD0305c	tr|Q6ZMA8|Q6ZMA8_PLAF7 Vacuolar proton pump subunit B OS=Plasmodium falciparum (isolate 3D7) OX=36329 GN=PF3D7_0406100 PE=3 SV=1	1	3	3	3	1	0	1	0	0	0	2	1	1	3	2	2	1	1	1	3	2	1	7.5	7.5	7.5	55.788	494	0	19.58	21652000	180200	0	165140	0	0	0	1813300	900400	906230	5240200	4251700	4967800
Q8I333	Q8I333	2	2	2		PFI0580c	tr|Q8I333|Q8I333_PLAF7 Falstatin OS=Plasmodium falciparum (isolate 3D7) OX=36329 GN=PF3D7_0911900 PE=4 SV=1	1	2	2	2	0	1	0	1	1	0	1	1	1	2	2	2	2	2	2	1	1	1	5.8	5.8	5.8	46.957	413	0	25.833	64620000	0	185150	0	128330	275990	0	11354000	10192000	13099000	3520400	4230500	4499000
Q8IAM8	Q8IAM8	2	2	2	Serine/threonine-protein phosphatase	PF08_0129	tr|Q8IAM8|Q8IAM8_PLAF7 Serine/threonine-protein phosphatase OS=Plasmodium falciparum (isolate 3D7) OX=36329 GN=PF3D7_0802800 PE=3 SV=1	1	2	2	2	0	0	0	0	0	0	0	0	0	2	2	2	1	0	2	2	1	0	3.6	3.6	3.6	70.075	604	0	12.369	12970000	0	0	0	0	0	0	0	0	0	3908800	3040900	3856000
Q8ID43	Q8ID43	8	8	8	Nucleoside diphosphate kinase	PF13_0349	tr|Q8ID43|Q8ID43_PLAF7 Nucleoside diphosphate kinase OS=Plasmodium falciparum (isolate 3D7) OX=36329 GN=PF3D7_1366500 PE=1 SV=1	1	8	8	8	1	2	1	4	4	2	7	7	7	6	6	7	7	8	5	4	3	3	53	53	53	17.012	149	0	122.71	471250000	537360	358250	194830	1798700	1956200	710600	101810000	107440000	140230000	13455000	14862000	16307000
Q8IKE1	Q8IKE1	28	28	28		ACC1	tr|Q8IKE1|Q8IKE1_PLAF7 Acetyl-CoA carboxylase OS=Plasmodium falciparum (isolate 3D7) OX=36329 GN=PF3D7_1469600 PE=4 SV=2	1	28	28	28	6	7	9	9	7	7	5	4	4	25	25	25	4	4	5	15	14	13	11.9	11.9	11.9	394.88	3367	0	269.38	468010000	3644700	4145400	5193800	3368900	3294900	3807600	24838000	28853000	41313000	79935000	78140000	96945000
Q8I2H3	Q8I2H3	6	6	6		PFI1670c	tr|Q8I2H3|Q8I2H3_PLAF7 V-type proton ATPase subunit E, putative OS=Plasmodium falciparum (isolate 3D7) OX=36329 GN=PF3D7_0934500 PE=3 SV=2	1	6	6	6	0	2	2	1	1	1	5	6	6	5	3	5	4	3	3	3	0	1	37	37	37	27.19	235	0	59.712	245970000	0	600180	448610	785400	834760	775540	39219000	45032000	52357000	18625000	6751700	22956000
Q8I612	Q8I612	6	6	6		PFL0165c	tr|Q8I612|Q8I612_PLAF7 TBCC domain-containing protein, putative OS=Plasmodium falciparum (isolate 3D7) OX=36329 GN=PF3D7_1203300 PE=4 SV=1	1	6	6	6	0	1	1	0	0	0	0	0	0	6	6	6	0	0	0	3	4	2	7.1	7.1	7.1	117.53	992	0	49.87	48553000	0	328310	375490	0	0	0	0	0	0	14808000	10526000	19597000
Q8IJ34	Q8IJ34	2	2	2		PF10_0366	tr|Q8IJ34|Q8IJ34_PLAF7 ADP/ATP transporter on adenylate translocase OS=Plasmodium falciparum (isolate 3D7) OX=36329 GN=PF3D7_1037300 PE=3 SV=1	1	2	2	2	2	2	1	2	2	1	2	1	1	1	2	2	2	2	2	2	2	2	7	7	7	33.726	301	0	13.505	160530000	3593300	5227600	1101500	3693900	4475100	4278500	7183800	4275100	5996900	15668000	32891000	36852000
Q8IEQ1	Q8IEQ1	7	6	6		PF13_0033	tr|Q8IEQ1|Q8IEQ1_PLAF7 26S protease regulatory subunit 10B, putative OS=Plasmodium falciparum (isolate 3D7) OX=36329 GN=PF3D7_1306400 PE=3 SV=1	1	7	6	6	0	0	1	1	0	0	2	1	2	6	7	6	2	2	2	3	2	2	21.6	18.6	18.6	44.677	393	0	42.57	36375000	0	0	0	207090	0	0	140430	0	158000	9554400	10323000	12497000
Q8IIE9	Q8IIE9	3	3	3		PF11_0225	tr|Q8IIE9|Q8IIE9_PLAF7 Protein GCN20 OS=Plasmodium falciparum (isolate 3D7) OX=36329 GN=PF3D7_1121700 PE=4 SV=1	1	3	3	3	0	0	0	0	0	0	0	0	0	3	3	3	0	1	1	2	1	2	4.2	4.2	4.2	95.374	815	0	19.649	25976000	0	0	0	0	0	0	0	0	0	7430500	6866400	8695400
Q8IE84	Q8IE84	6	6	6		PF13_0130	tr|Q8IE84|Q8IE84_PLAF7 V-type proton ATPase subunit G, putative OS=Plasmodium falciparum (isolate 3D7) OX=36329 GN=PF3D7_1323200 PE=4 SV=1	1	6	6	6	4	2	3	3	1	3	6	6	6	3	4	3	4	4	6	3	3	4	48	48	48	14.192	123	0	97.9	481320000	1383500	847630	1048600	739150	239730	861780	103410000	116930000	126440000	10089000	13915000	12671000
O96203	O96203	2	2	2		PFB0550w	tr|O96203|O96203_PLAF7 Peptide chain release factor subunit 1, putative OS=Plasmodium falciparum (isolate 3D7) OX=36329 GN=PF3D7_0212300 PE=4 SV=1	1	2	2	2	0	0	0	0	1	0	2	1	1	2	2	2	1	1	0	2	0	2	6.1	6.1	6.1	48.063	427	0	16.451	24774000	0	0	0	0	84388	0	1830700	520130	600140	6017100	5846400	7027200
Q76NM3	Q76NM3	8	8	8		PfLDH	tr|Q76NM3|Q76NM3_PLAF7 L-lactate dehydrogenase OS=Plasmodium falciparum (isolate 3D7) OX=36329 GN=PF3D7_1324900 PE=1 SV=1	1	8	8	8	1	3	1	1	1	0	6	7	6	6	5	4	5	5	5	3	2	1	29.1	29.1	29.1	34.107	316	0	68.173	259710000	291240	1557100	256350	151050	105610	0	49893000	54009000	53597000	20268000	19312000	29768000
Q8I2W3	Q8I2W3	3	3	3		PFI0930c	tr|Q8I2W3|Q8I2W3_PLAF7 Nucleosome assembly protein OS=Plasmodium falciparum (isolate 3D7) OX=36329 GN=PF3D7_0919000 PE=3 SV=1	1	3	3	3	1	2	2	0	0	0	3	3	3	3	3	1	1	1	1	0	1	1	9.7	9.7	9.7	31.826	269	0	17.468	49452000	347440	912320	712070	0	0	0	10268000	9307500	11587000	5861200	6456500	1859300
C0H4M7	C0H4M7	2	2	2		MAL7P1.67	tr|C0H4M7|C0H4M7_PLAF7 Uncharacterized protein OS=Plasmodium falciparum (isolate 3D7) OX=36329 GN=PF3D7_0713700 PE=4 SV=1	1	2	2	2	2	2	2	2	2	2	2	1	2	2	2	2	2	2	2	2	2	2	10.5	10.5	10.5	24.381	209	0	17.817	141380000	1061200	1559600	1714200	4180700	4577300	4151900	2665800	1907100	3388400	29465000	30955000	34913000
C0H5C2	C0H5C2	3	3	3		MAL13P1.92	tr|C0H5C2|C0H5C2_PLAF7 40S ribosomal protein S19 OS=Plasmodium falciparum (isolate 3D7) OX=36329 GN=PF3D7_1317800 PE=1 SV=1	1	3	3	3	1	1	1	1	1	1	3	3	3	2	3	1	3	3	2	3	1	1	31.7	31.7	31.7	16.763	145	0	55.523	596060000	2695900	3425000	2821600	2572000	2363200	1364500	41731000	39026000	42374000	70676000	72741000	77822000
Q8IDH5	Q8IDH5	4	4	4		PF13_0272	tr|Q8IDH5|Q8IDH5_PLAF7 Thioredoxin-related protein, putative OS=Plasmodium falciparum (isolate 3D7) OX=36329 GN=PF3D7_1352500 PE=4 SV=1	1	4	4	4	0	0	0	1	1	1	2	4	3	3	4	4	1	3	3	2	2	3	17.8	17.8	17.8	23.988	208	0	24.151	64076000	0	0	0	313430	355360	316010	5373300	12978000	10452000	4862300	8024600	10076000
Q8I5P2	Q8I5P2	10	10	10		mdv-1	tr|Q8I5P2|Q8I5P2_PLAF7 Male development gene 1 OS=Plasmodium falciparum (isolate 3D7) OX=36329 GN=PF3D7_1216500 PE=4 SV=1	1	10	10	10	7	7	6	6	5	6	10	10	10	9	7	8	8	8	8	6	6	4	46.2	46.2	46.2	25.757	221	0	323.31	1959300000	10399000	15404000	14989000	7776600	9152400	9094000	376230000	424140000	460000000	116660000	103920000	152900000
C6S3F0	C6S3F0	5	5	5		PF11_0121	tr|C6S3F0|C6S3F0_PLAF7 Acylphosphatase OS=Plasmodium falciparum (isolate 3D7) OX=36329 GN=PF3D7_1111500 PE=3 SV=1	1	5	5	5	1	0	1	2	1	2	5	5	5	1	1	3	2	2	3	1	2	2	46.5	46.5	46.5	15.08	129	0	96.682	112390000	96840	0	211640	1066400	451170	904260	22923000	31771000	38877000	996600	1019800	1276500
C0H5I5	C0H5I5	2	2	2		PF13_0296	tr|C0H5I5|C0H5I5_PLAF7 Splicing factor subunit OS=Plasmodium falciparum (isolate 3D7) OX=36329 GN=PF3D7_1355800 PE=3 SV=1	1	2	2	2	0	0	0	0	0	0	1	1	0	2	2	1	2	2	1	2	1	1	30.2	30.2	30.2	10.109	86	0	13.237	20624000	0	0	0	0	0	0	1782500	1753800	0	3053200	2599700	2534000
C6S3D2	C6S3D2	4	4	4		PF10_0195a	tr|C6S3D2|C6S3D2_PLAF7 Dynein light chain roadblock OS=Plasmodium falciparum (isolate 3D7) OX=36329 GN=PF3D7_1020100 PE=3 SV=1	1	4	4	4	1	1	1	2	2	2	4	4	4	3	2	4	4	3	4	2	3	1	54.5	54.5	54.5	11.556	101	0	67.73	137650000	233760	314070	336140	188430	181900	170100	31447000	35868000	38205000	2709400	2932400	4397100
Q8IK98	Q8IK98	11	11	11		PF14_0708	tr|Q8IK98|Q8IK98_PLAF7 Uncharacterized protein OS=Plasmodium falciparum (isolate 3D7) OX=36329 GN=PF3D7_1474000 PE=4 SV=1	1	11	11	11	0	0	0	0	0	0	0	0	0	10	10	11	3	2	3	6	3	5	7.3	7.3	7.3	248.7	2104	0	165.1	148190000	0	0	0	0	0	0	0	0	0	42220000	43244000	49015000
Q8IEN2	Q8IEN2	3	3	3		PF13_0045	tr|Q8IEN2|Q8IEN2_PLAF7 40S ribosomal protein S27 OS=Plasmodium falciparum (isolate 3D7) OX=36329 GN=PF3D7_1308300 PE=1 SV=1	1	3	3	3	2	3	2	2	3	2	3	3	3	3	3	3	3	3	3	2	2	2	43.9	43.9	43.9	9.1418	82	0	142.5	296050000	436650	3113700	405670	1173600	4228500	726340	37789000	39702000	40440000	23169000	22875000	24947000
A0A144A1R5;Q8I4X0	A0A144A1R5;Q8I4X0	19;19	19;19	18;18	Actin-1	PFL2215w	tr|A0A144A1R5|A0A144A1R5_PLAF7 Actin I OS=Plasmodium falciparum (isolate 3D7) OX=36329 GN=PF3D7_1246200 PE=3 SV=1;sp|Q8I4X0|ACT1_PLAF7 Actin-1 OS=Plasmodium falciparum (isolate 3D7) OX=36329 GN=PFL2215w PE=1 SV=1	2	19	19	18	13	13	11	9	10	12	16	14	12	16	19	19	14	11	12	13	13	12	54.5	54.5	50.3	41.87	376	0	323.31	1536400000	14590000	26609000	13312000	3644900	7281900	4406800	77657000	90694000	99125000	330670000	347580000	400870000
Q8ILJ7	Q8ILJ7	5	5	5		PF14_0246	tr|Q8ILJ7|Q8ILJ7_PLAF7 Phosphoenolpyruvate carboxylase OS=Plasmodium falciparum (isolate 3D7) OX=36329 GN=PF3D7_1426700 PE=4 SV=1	1	5	5	5	0	0	0	0	0	0	1	1	1	4	4	4	0	1	1	2	1	1	4.6	4.6	4.6	133.96	1148	0	120.44	130870000	0	0	0	0	0	0	18625000	21764000	25704000	21827000	26905000	11767000
Q8IIV8	Q8IIV8	2	2	2		PF11_0055	tr|Q8IIV8|Q8IIV8_PLAF7 Thioredoxin-like mero protein OS=Plasmodium falciparum (isolate 3D7) OX=36329 GN=PF3D7_1104400 PE=4 SV=1	1	2	2	2	1	1	0	1	1	0	1	2	2	2	2	2	1	2	1	1	1	1	5.7	5.7	5.7	49.266	424	0	16.485	40244000	2899800	2897300	0	287530	271330	0	2548700	4483000	5492900	4510100	5110500	5735200
Q8I1Y3	Q8I1Y3	2	2	2		PFD0225w	tr|Q8I1Y3|Q8I1Y3_PLAF7 Uncharacterized protein OS=Plasmodium falciparum (isolate 3D7) OX=36329 GN=PF3D7_0404600 PE=4 SV=2	1	2	2	2	0	0	0	0	0	0	0	0	0	2	2	2	1	1	2	1	0	0	0.7	0.7	0.7	490.31	4138	0	11.987	7323300	0	0	0	0	0	0	0	0	0	1871800	1865500	2259600
Q8IBH2	Q8IBH2	3	3	3		MAL7P1.155	tr|Q8IBH2|Q8IBH2_PLAF7 RING zinc finger protein, putative OS=Plasmodium falciparum (isolate 3D7) OX=36329 GN=PF3D7_0728600 PE=4 SV=1	1	3	3	3	0	0	0	0	0	0	0	0	0	3	3	3	1	1	0	2	1	1	1.9	1.9	1.9	253.97	2162	0	18.536	15040000	0	0	0	0	0	0	0	0	0	3911300	4211100	4802500
Q8IJP8	Q8IJP8	2	2	2		PF10_0144	tr|Q8IJP8|Q8IJP8_PLAF7 Prohibitin OS=Plasmodium falciparum (isolate 3D7) OX=36329 GN=PF3D7_1014700 PE=3 SV=1	1	2	2	2	1	1	2	2	2	2	0	0	0	2	2	2	1	1	1	2	1	1	7.9	7.9	7.9	34.793	304	0	16.747	21143000	331720	501010	637620	695040	722150	595960	0	0	0	4083800	4371600	4695700
Q8IDW7	Q8IDW7	3	3	3		MAL13P1.182	tr|Q8IDW7|Q8IDW7_PLAF7 RanBPM and CLTH-like protein, putative OS=Plasmodium falciparum (isolate 3D7) OX=36329 GN=PF3D7_1336400 PE=4 SV=1	1	3	3	3	0	0	0	0	0	0	0	0	0	3	3	2	1	1	1	1	2	1	13.8	13.8	13.8	33.733	282	0	18.497	22446000	0	0	0	0	0	0	0	0	0	6264500	6971800	4387200
Q8IL47	Q8IL47	2	2	2		PF14_0402	tr|Q8IL47|Q8IL47_PLAF7 Uncharacterized protein OS=Plasmodium falciparum (isolate 3D7) OX=36329 GN=PF3D7_1442400 PE=4 SV=1	1	2	2	2	0	0	0	0	0	0	0	0	0	1	1	2	1	1	1	2	2	2	1	1	1	249.6	2113	0	11.892	11594000	0	0	0	0	0	0	0	0	0	801960	686460	4907700
O97294	O97294	2	2	2		PFC0990c	tr|O97294|O97294_PLAF7 Uncharacterized protein OS=Plasmodium falciparum (isolate 3D7) OX=36329 GN=PF3D7_0322200 PE=4 SV=3	1	2	2	2	0	0	0	0	0	0	0	1	0	2	2	2	1	0	0	1	1	2	2.3	2.3	2.3	91.018	753	0	13.134	13548000	0	0	0	0	0	0	0	691350	0	3148400	3497200	3255900
Q8IL13	Q8IL13	5	5	5		PF14_0437	tr|Q8IL13|Q8IL13_PLAF7 ATP-dependent RNA helicase DDX5, putative OS=Plasmodium falciparum (isolate 3D7) OX=36329 GN=PF3D7_1445900 PE=2 SV=2	1	5	5	5	2	2	2	2	2	1	3	2	2	4	4	3	3	2	2	4	2	1	11.2	11.2	11.2	60.035	527	0	30.194	60463000	766370	1239800	1066400	498360	493070	266440	5127600	3717500	2073300	8808700	7503100	9622700
C0H4L1	C0H4L1	2	2	2		MAL7P1.202	tr|C0H4L1|C0H4L1_PLAF7 Importin-7, putative OS=Plasmodium falciparum (isolate 3D7) OX=36329 GN=PF3D7_0706000 PE=4 SV=1	1	2	2	2	0	0	0	0	0	0	0	1	0	2	2	2	0	0	0	2	1	1	2.1	2.1	2.1	145.51	1229	0	18.455	47427000	0	0	0	0	0	0	0	8385600	0	9823900	10799000	12752000
Q8I5L7	Q8I5L7	6	6	6		PFL0925w	tr|Q8I5L7|Q8I5L7_PLAF7 Formin 2 OS=Plasmodium falciparum (isolate 3D7) OX=36329 GN=PF3D7_1219000 PE=4 SV=1	1	6	6	6	0	0	0	0	0	0	0	0	0	4	5	5	0	0	0	3	1	1	2.7	2.7	2.7	349.76	2974	0	38.26	25380000	0	0	0	0	0	0	0	0	0	6889300	8006200	7651500
C6KSW3	C6KSW3	2	2	2		PFF0580w	tr|C6KSW3|C6KSW3_PLAF7 Lsm12, putative OS=Plasmodium falciparum (isolate 3D7) OX=36329 GN=PF3D7_0611900 PE=4 SV=1	1	2	2	2	0	0	0	0	0	0	0	0	0	2	2	2	0	0	0	0	0	2	11.9	11.9	11.9	20.264	176	0	12.564	29489000	0	0	0	0	0	0	0	0	0	8049400	8622200	10133000
Q8I3B3	Q8I3B3	3	3	3		PFI0170w	tr|Q8I3B3|Q8I3B3_PLAF7 Nucleoporin NUP138, putative OS=Plasmodium falciparum (isolate 3D7) OX=36329 GN=PF3D7_0903500 PE=4 SV=1	1	3	3	3	0	0	0	0	0	0	1	2	1	2	2	3	1	1	2	1	1	1	2.8	2.8	2.8	155.15	1384	0	19.63	23164000	0	0	0	0	0	0	1175600	2739900	1243200	2906300	3434000	5349100
Q8I5W9	Q8I5W9	3	3	3		PFL0390c	tr|Q8I5W9|Q8I5W9_PLAF7 Uncharacterized protein OS=Plasmodium falciparum (isolate 3D7) OX=36329 GN=PF3D7_1207800 PE=4 SV=1	1	3	3	3	3	1	2	1	1	1	1	1	1	3	3	3	1	0	1	2	3	2	3.1	3.1	3.1	112.52	968	0	17.625	35626000	1491400	1584300	1603000	492400	570470	581620	1376900	1482700	2115100	3800400	5926300	7132200
Q8IIR6	Q8IIR6	2	2	2		PF11_0099	tr|Q8IIR6|Q8IIR6_PLAF7 Heat shock protein J2 OS=Plasmodium falciparum (isolate 3D7) OX=36329 GN=PF3D7_1108700 PE=4 SV=1	1	2	2	2	0	0	0	0	0	0	1	0	1	2	2	2	0	0	0	2	0	1	6.3	6.3	6.3	62.376	540	0	12.427	7127900	0	0	0	0	0	0	197260	0	160770	1826900	2208400	2282600
C0H5J6	C0H5J6	2	2	2		PF13_0324	tr|C0H5J6|C0H5J6_PLAF7 Protein transport protein Sec24A OS=Plasmodium falciparum (isolate 3D7) OX=36329 GN=PF3D7_1361100 PE=4 SV=1	1	2	2	2	0	0	0	0	1	1	0	0	0	1	2	2	0	0	0	1	2	2	3.1	3.1	3.1	106.68	940	0	17.056	13871000	0	0	0	0	134320	243620	0	0	0	2161200	3986500	4861100
Q8IC26	Q8IC26	2	2	2		PF07_0017	tr|Q8IC26|Q8IC26_PLAF7 Phosphoinositide-binding protein, putative OS=Plasmodium falciparum (isolate 3D7) OX=36329 GN=PF3D7_0704400 PE=4 SV=1	1	2	2	2	0	0	0	0	0	0	0	0	0	2	2	2	0	0	0	1	1	2	3.6	3.6	3.6	118.84	1010	0	37.434	25157000	0	0	0	0	0	0	0	0	0	7097700	7953000	7010800
Q8IKS3	Q8IKS3	2	2	2		PF14_0529	tr|Q8IKS3|Q8IKS3_PLAF7 AP-1 complex subunit gamma, putative OS=Plasmodium falciparum (isolate 3D7) OX=36329 GN=PF3D7_1455500 PE=4 SV=1	1	2	2	2	0	0	0	0	0	0	0	0	0	2	2	2	0	0	0	1	2	1	2.7	2.7	2.7	124.24	1081	0	12.605	7136600	0	0	0	0	0	0	0	0	0	1786300	2244900	2177400
Q8I303	Q8I303	3	3	3		PFI0730w	tr|Q8I303|Q8I303_PLAF7 BSD-domain protein, putative OS=Plasmodium falciparum (isolate 3D7) OX=36329 GN=PF3D7_0914900 PE=4 SV=1	1	3	3	3	0	0	0	0	0	0	0	0	0	3	3	3	2	2	2	3	2	2	5.6	5.6	5.6	84.016	709	0	29.441	28188000	0	0	0	0	0	0	0	0	0	5624000	6829100	6948400
Q8IM53	Q8IM53	8	8	8		PF14_0038	tr|Q8IM53|Q8IM53_PLAF7 Cytochrome c, putative OS=Plasmodium falciparum (isolate 3D7) OX=36329 GN=PF3D7_1404100 PE=3 SV=1	1	8	8	8	2	2	3	1	1	1	8	8	7	4	4	3	5	4	5	1	2	3	58.3	58.3	58.3	12.894	115	0	87.165	368140000	1586700	2623700	2044000	1533900	1571800	1312100	80932000	86295000	105970000	6999200	6498800	9328400
Q8I3S4	Q8I3S4	3	3	3		PFE0930w	tr|Q8I3S4|Q8I3S4_PLAF7 WD repeat-containing protein 26, putative OS=Plasmodium falciparum (isolate 3D7) OX=36329 GN=PF3D7_0518600 PE=4 SV=1	1	3	3	3	0	0	0	0	0	0	0	0	0	2	3	3	1	0	1	3	1	1	3.8	3.8	3.8	150.7	1276	0	18.092	17113000	0	0	0	0	0	0	0	0	0	3060500	5840900	5977600
Q8IM09	Q8IM09	2	2	2		PF14_0084	tr|Q8IM09|Q8IM09_PLAF7 Uncharacterized protein OS=Plasmodium falciparum (isolate 3D7) OX=36329 GN=PF3D7_1408700 PE=4 SV=2	1	2	2	2	0	0	0	0	0	0	0	0	0	2	2	2	0	0	0	1	2	0	0.4	0.4	0.4	851.88	7182	0	11.07	5106800	0	0	0	0	0	0	0	0	0	1441600	1792900	1521700
C0H586	C0H586	3	3	3		PFI1610c	tr|C0H586|C0H586_PLAF7 Calcyclin-binding protein, putative OS=Plasmodium falciparum (isolate 3D7) OX=36329 GN=PF3D7_0933200 PE=4 SV=2	1	3	3	3	0	0	0	0	0	0	0	0	0	2	2	3	0	0	1	1	1	2	14	14	14	23.999	200	0	17.363	28974000	0	0	0	0	0	0	0	0	0	7018300	6678000	11974000
A0A144A3N9;Q8ILW9	A0A144A3N9;Q8ILW9	5;5	4;4	4;4	Actin-2	PF14_0124	tr|A0A144A3N9|A0A144A3N9_PLAF7 Actin II OS=Plasmodium falciparum (isolate 3D7) OX=36329 GN=PF3D7_1412500 PE=3 SV=1;sp|Q8ILW9|ACT2_PLAF7 Actin-2 OS=Plasmodium falciparum (isolate 3D7) OX=36329 GN=PF14_0124 PE=3 SV=1	2	5	4	4	2	3	1	1	1	0	3	2	2	5	5	4	1	1	1	2	3	1	13.8	9.6	9.6	42.605	376	0	47.469	55017000	541960	1042200	0	988440	1116000	0	5162100	1529400	2513400	9548100	15667000	14092000
Q8IM16	Q8IM16	2	2	2		PF14_0075	tr|Q8IM16|Q8IM16_PLAF7 Plasmepsin IV OS=Plasmodium falciparum (isolate 3D7) OX=36329 GN=PF3D7_1407800 PE=1 SV=1	1	2	2	2	1	1	1	1	1	1	0	0	0	2	2	2	0	0	1	1	1	2	7.1	7.1	7.1	51.046	449	0	21.047	24552000	497050	619160	560010	219810	222870	318130	0	0	0	5544600	6865400	6474400
Q8I5C4	Q8I5C4	4	4	4	T-complex protein 1 subunit gamma	PFL1425w	tr|Q8I5C4|Q8I5C4_PLAF7 T-complex protein 1 subunit gamma OS=Plasmodium falciparum (isolate 3D7) OX=36329 GN=PF3D7_1229500 PE=3 SV=1	1	4	4	4	1	2	1	3	2	1	2	2	2	4	4	4	2	2	2	2	3	2	6.1	6.1	6.1	60.662	542	0	38.392	42744000	224380	532210	200450	452290	427720	239710	1603900	2088600	2751500	9298400	11434000	8226300
Q8IL07	Q8IL07	3	3	3		CEN2	tr|Q8IL07|Q8IL07_PLAF7 Centrin-2 OS=Plasmodium falciparum (isolate 3D7) OX=36329 GN=PF3D7_1446600 PE=4 SV=1	1	3	3	3	0	0	0	0	0	0	0	0	0	3	3	2	0	0	0	0	0	2	23.8	23.8	23.8	19.31	168	0	20.455	25587000	0	0	0	0	0	0	0	0	0	7294800	7699800	8977100
Q8IHT7	Q8IHT7	2	2	2		PF11_0440	tr|Q8IHT7|Q8IHT7_PLAF7 ATP synthase-associated protein, putative OS=Plasmodium falciparum (isolate 3D7) OX=36329 GN=PF3D7_1142800 PE=4 SV=1	1	2	2	2	0	0	0	0	0	0	2	2	2	1	2	1	1	2	2	2	1	1	7.7	7.7	7.7	35.452	297	0	12.692	48925000	0	0	0	0	0	0	7554600	5869400	6593600	1071400	5226100	724940
Q8IEK1	Q8IEK1	2	2	2		MAL13P1.56	tr|Q8IEK1|Q8IEK1_PLAF7 M1-family alanyl aminopeptidase OS=Plasmodium falciparum (isolate 3D7) OX=36329 GN=PF3D7_1311800 PE=1 SV=1	1	2	2	2	0	0	0	1	1	1	2	2	2	2	2	2	2	2	1	1	0	0	1.5	1.5	1.5	126.06	1085	0	14.817	43110000	0	0	0	217450	302220	251940	6122300	7649400	8357800	3646600	6194400	5619400
C6S3I4	C6S3I4	2	2	2		PF14_0784	tr|C6S3I4|C6S3I4_PLAF7 H/ACA ribonucleoprotein complex subunit 3, putative OS=Plasmodium falciparum (isolate 3D7) OX=36329 GN=PF3D7_1433000 PE=4 SV=1	1	2	2	2	0	0	0	0	0	0	1	2	2	1	1	1	1	2	2	1	1	2	36.4	36.4	36.4	6.5656	55	0	17.596	96782000	0	0	0	0	0	0	11143000	14368000	9358800	3879100	4524700	5562800
Q8IJV6	Q8IJV6	10	10	10		PF10_0086	tr|Q8IJV6|Q8IJV6_PLAF7 Adenylate kinase OS=Plasmodium falciparum (isolate 3D7) OX=36329 GN=PF3D7_1008900 PE=3 SV=1	1	10	10	10	1	0	1	1	2	1	10	9	10	4	5	3	10	8	8	4	1	2	50.8	50.8	50.8	27.61	242	0	198.5	315400000	190490	0	393610	665390	647710	264160	79207000	73206000	92801000	5531100	6900900	5869500
O97320	O97320	5	5	4	Histone H2A	PFC0920w	tr|O97320|O97320_PLAF7 Histone H2A OS=Plasmodium falciparum (isolate 3D7) OX=36329 GN=PF3D7_0320900 PE=3 SV=1	1	5	5	4	4	2	4	3	2	3	5	5	5	3	5	4	5	5	4	3	4	3	34.2	34.2	28.5	16.453	158	0	248.26	4826500000	217170000	255580000	255920000	204770000	215560000	245540000	459590000	484750000	352230000	226940000	238380000	259460000
Q8I3J0	Q8I3J0	3	3	3		PFE1370w	tr|Q8I3J0|Q8I3J0_PLAF7 Hsc70-interacting protein OS=Plasmodium falciparum (isolate 3D7) OX=36329 GN=PF3D7_0527500 PE=4 SV=1	1	3	3	3	1	0	0	1	1	1	2	2	2	3	3	3	1	1	0	1	1	2	7.4	7.4	7.4	51.125	458	0	17.916	101960000	234610	0	0	2061800	2201600	1620200	8018500	8354700	10565000	14910000	16815000	19311000
A0A144A4G4;Q7KQM0	A0A144A4G4;Q7KQM0	7;7	7;7	7;7	Triosephosphate isomerase	TPI	tr|A0A144A4G4|A0A144A4G4_PLAF7 Triosephosphate isomerase OS=Plasmodium falciparum (isolate 3D7) OX=36329 GN=PF3D7_1439900 PE=3 SV=1;sp|Q7KQM0|TPIS_PLAF7 Triosephosphate isomerase OS=Plasmodium falciparum (isolate 3D7) OX=36329 GN=TPI PE=3 SV=1	2	7	7	7	3	3	2	2	2	2	7	7	7	5	5	4	5	5	4	1	0	0	33.1	33.1	33.1	27.934	248	0	106.9	173270000	1814200	2056300	1511500	741400	799510	1161900	31901000	39428000	44560000	8878300	9286900	10114000
Q8IKF0	Q8IKF0	8	8	8		H45	tr|Q8IKF0|Q8IKF0_PLAF7 Eukaryotic initiation factor 4A OS=Plasmodium falciparum (isolate 3D7) OX=36329 GN=PF3D7_1468700 PE=3 SV=1	1	8	8	8	1	1	2	1	0	1	2	2	2	8	8	8	2	1	2	3	1	1	23.6	23.6	23.6	45.31	398	0	62.23	170030000	180670	254890	450920	302120	0	197830	3060200	2933700	4353600	44595000	47832000	58765000
A0A144A114	A0A144A114	3	3	3			tr|A0A144A114|A0A144A114_PLAF7 Uncharacterized protein OS=Plasmodium falciparum (isolate 3D7) OX=36329 GN=PF3D7_1204000 PE=4 SV=1	1	3	3	3	1	3	3	0	2	1	0	2	1	2	2	2	2	2	2	1	1	1	14.7	14.7	14.7	19.906	163	0	22.217	33164000	1128400	6004000	5774800	0	829070	585300	0	4432900	4164500	1728600	1233400	1864600
Q8I359	Q8I359	6	6	6		PfARP	tr|Q8I359|Q8I359_PLAF7 Apoptosis-related protein OS=Plasmodium falciparum (isolate 3D7) OX=36329 GN=PF3D7_0909300 PE=4 SV=2	1	6	6	6	1	2	1	1	1	1	6	6	4	3	2	2	3	3	4	0	1	1	39.7	39.7	39.7	15.735	131	0	39.382	103160000	144060	461880	274870	185340	225140	198940	32021000	22320000	27375000	2908400	2282700	1895100
Q8I2Q6	Q8I2Q6	2	2	2		PFI1235w	tr|Q8I2Q6|Q8I2Q6_PLAF7 Ribosomal RNA-processing protein 8 OS=Plasmodium falciparum (isolate 3D7) OX=36329 GN=PF3D7_0925200 PE=3 SV=1	1	2	2	2	1	0	1	1	1	1	1	1	0	2	2	2	1	0	0	2	1	1	6.8	6.8	6.8	49.196	413	0	15.403	36343000	300490	0	353430	894050	1265800	1414300	1031700	801690	0	4985800	5580300	5902400
Q8IM45	Q8IM45	4	4	4		PF14_0046	tr|Q8IM45|Q8IM45_PLAF7 Uncharacterized protein OS=Plasmodium falciparum (isolate 3D7) OX=36329 GN=PF3D7_1404900 PE=4 SV=1	1	4	4	4	0	0	0	0	0	0	3	3	4	2	0	1	2	1	1	0	0	0	15.5	15.5	15.5	34.725	297	0	139.41	64941000	0	0	0	0	0	0	15311000	17299000	27471000	1032100	0	1063400
Q8ILD9	Q8ILD9	2	2	2		PF14_0305	tr|Q8ILD9|Q8ILD9_PLAF7 Leucine-rich repeat protein OS=Plasmodium falciparum (isolate 3D7) OX=36329 GN=PF3D7_1432400 PE=4 SV=2	1	2	2	2	1	1	1	1	1	1	1	1	1	2	2	2	1	1	1	1	1	1	1.7	1.7	1.7	180.94	1504	0	12.668	48819000	2161900	2386700	2672100	2029600	2425600	2689800	2333400	2555800	3185900	3729100	3637500	4075500
Q8I272	Q8I272	2	2	2		PfCEN1	tr|Q8I272|Q8I272_PLAF7 Centrin-1 OS=Plasmodium falciparum (isolate 3D7) OX=36329 GN=PF3D7_0107000.1 PE=4 SV=1	1	2	2	2	0	1	0	1	0	0	2	2	2	1	1	1	2	2	2	1	2	1	14.3	14.3	14.3	19.599	168	0	27.172	48410000	0	228330	0	128040	0	0	9623700	11062000	12311000	1720100	1810600	2332500
Q8IB59	Q8IB59	2	2	2		MAL8P1.46	tr|Q8IB59|Q8IB59_PLAF7 Dynein light chain 1 OS=Plasmodium falciparum (isolate 3D7) OX=36329 GN=PF3D7_0822500 PE=4 SV=1	1	2	2	2	1	1	0	1	1	1	2	2	2	1	1	0	1	1	1	0	0	0	10.1	10.1	10.1	23.105	199	0	11.574	14868000	116190	203250	0	118940	161990	147160	3670400	3897000	4276100	393870	347370	0
Q8IKE9	Q8IKE9	2	2	2		PF14_0656	tr|Q8IKE9|Q8IKE9_PLAF7 Splicing factor U2AF large subunit, putative OS=Plasmodium falciparum (isolate 3D7) OX=36329 GN=PF3D7_1468800 PE=4 SV=1	1	2	2	2	0	0	0	0	0	0	2	2	2	2	1	2	1	1	1	1	1	1	2.8	2.8	2.8	97.427	833	0	12.843	28597000	0	0	0	0	0	0	3881500	4099600	4824600	5202400	1085200	1958300
Q8IDN4	Q8IDN4	4	4	4		MAL13P1.233	tr|Q8IDN4|Q8IDN4_PLAF7 DNA/RNA-binding protein Alba 2 OS=Plasmodium falciparum (isolate 3D7) OX=36329 GN=PF3D7_1346300 PE=4 SV=1	1	4	4	4	1	0	1	0	0	0	4	4	3	3	4	3	2	3	2	1	1	1	23.2	23.2	23.2	24.984	211	0	24.157	33790000	121570	0	143850	0	0	0	8121400	8695100	7721400	1909900	2190800	1906600
A0A5K1K8L4	A0A5K1K8L4	2	2	2			tr|A0A5K1K8L4|A0A5K1K8L4_PLAF7 Uncharacterized protein OS=Plasmodium falciparum (isolate 3D7) OX=36329 GN=PF3D7_1364400 PE=4 SV=1	1	2	2	2	0	0	1	1	1	1	2	2	2	2	2	1	2	2	1	0	2	0	0.6	0.6	0.6	386.33	3265	0	11.773	212940000	0	0	388640	315190	338600	408000	75501000	42184000	74093000	4936000	2914400	935160
C0H477;O77392	C0H477;O77392	2;2	2;2	2;2	Probable inorganic pyrophosphatase	PFC0710w.1	tr|C0H477|C0H477_PLAF7 Inorganic pyrophosphatase, putative OS=Plasmodium falciparum (isolate 3D7) OX=36329 GN=PF3D7_0316300.2 PE=4 SV=1;sp|O77392|IPYR_PLAF7 Probable inorganic pyrophosphatase OS=Plasmodium falciparum (isolate 3D7) OX=36329 GN=MAL3P6.3 PE=1	2	2	2	2	1	1	1	0	0	0	0	0	0	2	2	2	1	1	1	1	1	1	9.3	9.3	9.3	51.312	431	0	11.456	22930000	111020	114970	133740	0	0	0	0	0	0	5991300	6271500	7318600
Q9NLB9	Q9NLB9	4	4	4		PFC0176c	tr|Q9NLB9|Q9NLB9_PLAF7 Phosphatidylethanolamine-binding protein, putative OS=Plasmodium falciparum (isolate 3D7) OX=36329 GN=PF3D7_0303900 PE=4 SV=2	1	4	4	4	0	0	0	0	0	0	4	4	4	2	2	3	4	4	3	0	0	0	24.4	24.4	24.4	23.15	197	0	34.157	58444000	0	0	0	0	0	0	11643000	12618000	14101000	1332200	960180	2993000
A0A144A431;Q8ILI6	A0A144A431;Q8ILI6	8;8	8;8	8;8	Acidic leucine-rich nuclear phosphoprotein 32-related protein	PF14_0257	tr|A0A144A431|A0A144A431_PLAF7 Leucine-rich repeat protein OS=Plasmodium falciparum (isolate 3D7) OX=36329 GN=PF3D7_1427900 PE=4 SV=1;sp|Q8ILI6|AN32_PLAF7 Acidic leucine-rich nuclear phosphoprotein 32-related protein OS=Plasmodium falciparum (isolate 3D7)	2	8	8	8	1	0	0	0	0	0	8	8	7	4	3	2	2	0	0	0	0	0	25.3	25.3	25.3	33.006	281	0	53.718	85957000	92079	0	0	0	0	0	25205000	25153000	28644000	2723900	1931100	1336200
Q8IIF0	Q8IIF0	3	3	3		PF11_0224	tr|Q8IIF0|Q8IIF0_PLAF7 Exported protein 1 OS=Plasmodium falciparum (isolate 3D7) OX=36329 GN=PF3D7_1121600 PE=4 SV=1	1	3	3	3	1	1	1	0	0	1	3	3	3	1	2	2	1	2	1	1	0	1	6.8	6.8	6.8	17.295	162	0	18.423	41305000	357450	483700	537150	0	0	383100	8851900	10302000	11688000	1190900	1888700	2354700
Q8II92	Q8II92	2	2	2		PF11_0282	tr|Q8II92|Q8II92_PLAF7 Deoxyuridine 5-triphosphate nucleotidohydrolase OS=Plasmodium falciparum (isolate 3D7) OX=36329 GN=PF3D7_1127100 PE=1 SV=1	1	2	2	2	0	0	0	0	0	0	2	2	2	2	2	2	1	1	2	0	0	0	12.7	12.7	12.7	19.573	173	0	15.499	34033000	0	0	0	0	0	0	6743200	7213100	8550100	2243700	2376300	3214700
C6KTD3	C6KTD3	2	2	2		PFF1445c	tr|C6KTD3|C6KTD3_PLAF7 Cullin-like protein, putative OS=Plasmodium falciparum (isolate 3D7) OX=36329 GN=PF3D7_0629800 PE=3 SV=1	1	2	2	2	0	0	0	0	0	0	0	0	0	2	2	2	0	0	1	1	1	1	2	2	2	136.34	1129	0	11.596	13459000	0	0	0	0	0	0	0	0	0	3930500	4267400	4177900
A0A143ZY29	A0A143ZY29	2	2	2			tr|A0A143ZY29|A0A143ZY29_PLAF7 Regulator of nonsense transcripts 1, putative OS=Plasmodium falciparum (isolate 3D7) OX=36329 GN=PF3D7_1005500 PE=4 SV=1	1	2	2	2	0	0	0	0	0	0	0	0	0	2	2	2	0	0	0	1	0	0	2	2	2	183.96	1579	0	16.015	11888000	0	0	0	0	0	0	0	0	0	3474600	4193000	3269500
Q8IIA2	Q8IIA2	5	5	5		PF11_0272	tr|Q8IIA2|Q8IIA2_PLAF7 40S ribosomal protein S18, putative OS=Plasmodium falciparum (isolate 3D7) OX=36329 GN=PF3D7_1126200 PE=1 SV=1	1	5	5	5	1	2	2	1	1	1	5	5	4	4	2	3	3	1	3	1	2	2	46.2	46.2	46.2	17.891	156	0	323.31	245910000	7842600	9407300	9933300	3727600	4379500	4143100	34359000	38898000	34657000	8940900	10520000	13895000
Q8IAS1	Q8IAS1	2	2	2		MAL8P1.122	tr|Q8IAS1|Q8IAS1_PLAF7 Ubiquitin regulatory protein, putative OS=Plasmodium falciparum (isolate 3D7) OX=36329 GN=PF3D7_0808300 PE=4 SV=1	1	2	2	2	0	0	0	0	0	0	2	2	2	2	1	2	1	1	1	0	0	0	10.9	10.9	10.9	27.49	238	0	42.353	49018000	0	0	0	0	0	0	12140000	13303000	15421000	1782700	1342500	1357000
A0A5K1K9E5	A0A5K1K9E5	2	2	2			tr|A0A5K1K9E5|A0A5K1K9E5_PLAF7 Uncharacterized protein OS=Plasmodium falciparum (isolate 3D7) OX=36329 GN=PF3D7_0801400 PE=4 SV=1	1	2	2	2	0	0	0	0	0	0	2	1	2	1	2	1	0	1	1	1	0	1	39.7	39.7	39.7	9.0681	78	0	48.716	104200000	0	0	0	0	0	0	738570	7073700	7656800	23048000	24392000	29847000
Q8I1R8	Q8I1R8	2	2	2		PFD0820w	tr|Q8I1R8|Q8I1R8_PLAF7 Uncharacterized protein OS=Plasmodium falciparum (isolate 3D7) OX=36329 GN=PF3D7_0417000 PE=4 SV=1	1	2	2	2	0	0	0	0	0	0	0	0	1	2	2	2	0	0	1	1	1	1	8.7	8.7	8.7	32.865	275	0	12.508	10049000	0	0	0	0	0	0	0	0	623200	2299200	2486700	2943300
Q8IB20	Q8IB20	4	4	4		PF08_0056	tr|Q8IB20|Q8IB20_PLAF7 Zinc finger protein, putative OS=Plasmodium falciparum (isolate 3D7) OX=36329 GN=PF3D7_0818500 PE=4 SV=1	1	4	4	4	0	0	0	0	0	0	3	4	4	1	2	2	2	2	2	0	0	0	24.6	24.6	24.6	22.179	191	0	34.239	50991000	0	0	0	0	0	0	11761000	14894000	16708000	698380	1447600	1157200
Q8I3J4	Q8I3J4	3	3	3		PFE1350c	tr|Q8I3J4|Q8I3J4_PLAF7 Ubiquitin-conjugating enzyme E2 N, putative OS=Plasmodium falciparum (isolate 3D7) OX=36329 GN=PF3D7_0527100 PE=1 SV=1	1	3	3	3	0	0	0	0	0	0	3	2	3	2	2	2	2	2	2	0	0	0	31.6	31.6	31.6	17.411	152	0	40.582	40703000	0	0	0	0	0	0	11386000	11304000	13905000	763330	581440	692130
Q8I5Q5	Q8I5Q5	3	3	3		PFL0730w	tr|Q8I5Q5|Q8I5Q5_PLAF7 SUN domain-containing protein, putative OS=Plasmodium falciparum (isolate 3D7) OX=36329 GN=PF3D7_1215100 PE=4 SV=1	1	3	3	3	0	1	1	0	0	1	0	1	1	3	3	2	2	1	0	1	1	1	2.8	2.8	2.8	113.03	953	0	17.427	39313000	0	346610	321380	0	0	499260	0	4542400	4202700	9284600	9317400	3301800
Q8ILH9	Q8ILH9	3	3	3		PF14_0264	tr|Q8ILH9|Q8ILH9_PLAF7 Protein kinase, putative OS=Plasmodium falciparum (isolate 3D7) OX=36329 GN=PF3D7_1428500 PE=4 SV=1	1	3	3	3	0	1	1	1	1	1	0	0	0	3	2	3	0	0	0	1	0	0	1.6	1.6	1.6	282.36	2353	0	17.907	12868000	0	230780	226150	168620	194960	188140	0	0	0	3949200	2562200	5165600
C0H4K2;Q8I3H0	C0H4K2;Q8I3H0	2;1	2;1	2;1	Uncharacterized protein MAL7P1.13	MAL7P1.13;PFE1485w	sp|C0H4K2|PF08_PLAF7 Uncharacterized protein MAL7P1.13 OS=Plasmodium falciparum (isolate 3D7) OX=36329 GN=MAL7P1.13 PE=1 SV=1;tr|Q8I3H0|Q8I3H0_PLAF7 Uncharacterized protein OS=Plasmodium falciparum (isolate 3D7) OX=36329 GN=PF3D7_0529800 PE=4 SV=1	2	2	2	2	2	1	1	1	0	1	2	2	2	2	0	1	1	0	1	1	0	0	2.8	2.8	2.8	34.271	284	0	63.894	164590000	2220900	865420	2481100	1543700	0	2414600	36923000	36624000	40453000	12011000	0	10486000
Q9NLB2	Q9NLB2	5	5	5		GRX1	tr|Q9NLB2|Q9NLB2_PLAF7 Glutaredoxin OS=Plasmodium falciparum (isolate 3D7) OX=36329 GN=PF3D7_0306300 PE=1 SV=1	1	5	5	5	1	1	1	1	1	1	5	4	5	3	1	1	2	2	3	1	1	1	52.3	52.3	52.3	12.418	111	0	66.302	492550000	857880	1553900	1949500	3069100	4484600	4201100	105820000	80952000	160010000	17100000	7150000	22483000
Q8IAT5	Q8IAT5	3	3	3		PF08_0099	tr|Q8IAT5|Q8IAT5_PLAF7 Acyl-CoA binding protein, putative OS=Plasmodium falciparum (isolate 3D7) OX=36329 GN=PF3D7_0810000 PE=4 SV=1	1	3	3	3	1	0	0	1	0	0	3	3	3	1	0	1	2	0	0	0	0	0	35.6	35.6	35.6	10.775	90	0	21.724	48431000	142660	0	0	274870	0	0	17456000	18389000	10905000	327820	0	460190
Q7KQK0	Q7KQK0	2	2	2		PKAr	tr|Q7KQK0|Q7KQK0_PLAF7 cAMP-dependent protein kinase regulatory subunit OS=Plasmodium falciparum (isolate 3D7) OX=36329 GN=PF3D7_1223100 PE=1 SV=1	1	2	2	2	0	0	0	0	0	0	1	1	1	2	2	2	1	0	0	1	1	1	5.9	5.9	5.9	50.832	441	0	31.793	15743000	0	0	0	0	0	0	1351700	1617300	1396300	3389400	3382300	3500500
Q8IJN9	Q8IJN9	4	4	4		PF10_0153	tr|Q8IJN9|Q8IJN9_PLAF7 Heat shock protein 60 OS=Plasmodium falciparum (isolate 3D7) OX=36329 GN=PF3D7_1015600 PE=3 SV=1	1	4	4	4	0	0	1	1	0	0	4	4	4	2	4	2	1	1	2	1	1	1	8.1	8.1	8.1	62.55	580	0	41.573	73524000	0	0	180560	522410	0	0	15500000	18677000	21545000	3427200	2483800	1257300
Q8I603	Q8I603	2	2	2	Eukaryotic translation initiation factor 5A	PFL0210c	tr|Q8I603|Q8I603_PLAF7 Eukaryotic translation initiation factor 5A OS=Plasmodium falciparum (isolate 3D7) OX=36329 GN=PF3D7_1204300 PE=3 SV=1	1	2	2	2	1	0	1	1	1	0	2	2	2	2	2	2	2	2	1	0	1	1	17.4	17.4	17.4	17.631	161	0	13.251	35625000	153070	0	360620	221940	196570	0	5474000	5613700	6295100	3887700	4217800	4040300
A0A5K1K9A0	A0A5K1K9A0	3	3	3			tr|A0A5K1K9A0|A0A5K1K9A0_PLAF7 Nucleoporin NUP205, putative OS=Plasmodium falciparum (isolate 3D7) OX=36329 GN=PF3D7_1364200 PE=4 SV=1	1	3	3	3	0	0	0	2	2	1	2	2	2	2	3	3	2	2	0	1	1	1	2.5	2.5	2.5	207.29	1813	0	17.179	21979000	0	0	0	753350	870030	734500	1482500	2364700	2144100	2740000	3964500	3984800
Q8IKU8	Q8IKU8	3	3	3		PF14_0503	tr|Q8IKU8|Q8IKU8_PLAF7 Uncharacterized protein OS=Plasmodium falciparum (isolate 3D7) OX=36329 GN=PF3D7_1452800 PE=4 SV=2	1	3	3	3	0	0	0	0	0	0	2	3	2	2	1	1	1	1	1	1	1	1	15.6	15.6	15.6	30.837	256	0	46.835	20536000	0	0	0	0	0	0	3162800	4079500	4070400	1422000	1555700	2227900
Q8IL94	Q8IL94	2	2	2	Ribonucleoside-diphosphate reductase	PF14_0352	tr|Q8IL94|Q8IL94_PLAF7 Ribonucleoside-diphosphate reductase OS=Plasmodium falciparum (isolate 3D7) OX=36329 GN=PF3D7_1437200 PE=3 SV=1	1	2	2	2	0	0	0	0	0	1	0	1	1	2	2	2	0	0	1	0	0	0	3.3	3.3	3.3	96.903	847	0	11.532	12190000	0	0	0	0	0	267760	0	1272000	1250600	3094900	2723800	3120100
Q9U0I5	Q9U0I5	2	2	2		PFD0505c	tr|Q9U0I5|Q9U0I5_PLAF7 Protein phosphatase PPM1, putative OS=Plasmodium falciparum (isolate 3D7) OX=36329 GN=PF3D7_0410300 PE=4 SV=2	1	2	2	2	0	0	0	0	0	0	0	0	0	2	2	2	0	0	1	1	1	0	4.2	4.2	4.2	105.2	906	0	21.778	11151000	0	0	0	0	0	0	0	0	0	3129600	2930200	3763400
Q8ILP8	Q8ILP8	2	2	2		PF14_0196	tr|Q8ILP8|Q8ILP8_PLAF7 Myosin-specific chaperone UNC, putative OS=Plasmodium falciparum (isolate 3D7) OX=36329 GN=PF3D7_1420200 PE=4 SV=1	1	2	2	2	0	0	0	0	0	0	0	0	0	2	2	2	1	0	1	1	1	1	2.3	2.3	2.3	148.02	1245	0	12.224	21770000	0	0	0	0	0	0	0	0	0	5806700	5995000	5897800
Q8IJC6	Q8IJC6	5	5	5		PF10_0272	tr|Q8IJC6|Q8IJC6_PLAF7 60S ribosomal protein L3 OS=Plasmodium falciparum (isolate 3D7) OX=36329 GN=PF3D7_1027800 PE=1 SV=1	1	5	5	5	1	2	2	2	2	2	3	4	4	4	4	5	4	4	2	4	3	3	15.5	15.5	15.5	44.22	386	0	117.1	336740000	354480	1370500	1444000	1879600	1914800	2335800	14541000	19925000	23902000	30447000	33204000	43035000
Q8IJK8	Q8IJK8	3	3	3		PF10_0187	tr|Q8IJK8|Q8IJK8_PLAF7 60S ribosomal protein L30e, putative OS=Plasmodium falciparum (isolate 3D7) OX=36329 GN=PF3D7_1019400 PE=1 SV=1	1	3	3	3	0	1	1	1	1	0	3	3	3	1	2	2	3	3	3	2	2	3	28.7	28.7	28.7	11.775	108	0	35.999	79203000	0	370680	255600	391100	369460	0	10797000	12502000	14077000	3483800	3858700	4157500
Q8IJ76	Q8IJ76	4	4	4		PF10_0323	tr|Q8IJ76|Q8IJ76_PLAF7 Early transcribed membrane protein 10.2 OS=Plasmodium falciparum (isolate 3D7) OX=36329 GN=PF3D7_1033200 PE=4 SV=1	1	4	4	4	0	0	0	0	0	0	3	4	4	0	3	2	0	3	1	0	1	0	18.9	18.9	18.9	38.925	355	0	64.094	59962000	0	0	0	0	0	0	13561000	20316000	20048000	0	2142700	1081400
Q8IJZ4	Q8IJZ4	2	2	2		PF10_0046	tr|Q8IJZ4|Q8IJZ4_PLAF7 E3 ubiquitin-protein ligase, putative OS=Plasmodium falciparum (isolate 3D7) OX=36329 GN=PF3D7_1004300 PE=4 SV=1	1	2	2	2	0	0	0	0	0	0	2	1	1	2	2	2	1	2	2	2	2	2	2.6	2.6	2.6	131.7	1130	0	12.304	12131000	0	0	0	0	0	0	1037400	389760	426160	2244800	2343700	2132200
Q8IDD8	Q8IDD8	3	3	3		PF13_0302	tr|Q8IDD8|Q8IDD8_PLAF7 Phosphatase 2A regulatory subunit-related protein, putative OS=Plasmodium falciparum (isolate 3D7) OX=36329 GN=PF3D7_1356400 PE=4 SV=1	1	3	3	3	0	0	0	0	0	0	0	0	0	3	3	3	0	0	0	1	0	0	4.3	4.3	4.3	120.58	1006	0	17.28	9701400	0	0	0	0	0	0	0	0	0	2794100	3177300	3438700
Q8ID24	Q8ID24	4	4	4		PF13_0358	tr|Q8ID24|Q8ID24_PLAF7 Mitochondrial import inner membrane translocase subunit TIM9, putative OS=Plasmodium falciparum (isolate 3D7) OX=36329 GN=PF3D7_1368600 PE=4 SV=1	1	4	4	4	0	2	2	0	0	0	4	4	4	1	2	2	2	3	2	2	2	1	55.4	55.4	55.4	10.874	92	0	86.655	116580000	0	848420	838350	0	0	0	21953000	32387000	31683000	659980	3026300	4188100
A0A5K1K8G8	A0A5K1K8G8	2	2	2			tr|A0A5K1K8G8|A0A5K1K8G8_PLAF7 Vacuolar protein sorting-associated protein 52, putative OS=Plasmodium falciparum (isolate 3D7) OX=36329 GN=PF3D7_1323800 PE=4 SV=1	1	2	2	2	0	0	0	0	0	0	0	0	0	2	2	2	0	0	0	1	0	0	1.8	1.8	1.8	162.03	1353	0	15.046	10949000	0	0	0	0	0	0	0	0	0	2807500	4228900	3207200
Q8I630	Q8I630	3	3	3		PFL0075w	tr|Q8I630|Q8I630_PLAF7 GPN-loop GTPase, putative OS=Plasmodium falciparum (isolate 3D7) OX=36329 GN=PF3D7_1201500 PE=4 SV=1	1	3	3	3	0	0	0	0	0	0	0	0	0	2	3	2	0	1	1	1	1	1	7.8	7.8	7.8	57.643	497	0	22.385	11125000	0	0	0	0	0	0	0	0	0	2807700	2705400	3597800
O77353	O77353	2	2	2		PFC0475c	tr|O77353|O77353_PLAF7 Phosphatidylinositol 3- and 4-kinase, putative OS=Plasmodium falciparum (isolate 3D7) OX=36329 GN=PF3D7_0311300 PE=4 SV=2	1	2	2	2	0	0	0	0	0	0	0	0	0	2	2	2	0	1	0	1	1	1	2.1	2.1	2.1	110.56	953	0	11.447	15511000	0	0	0	0	0	0	0	0	0	5120300	4402100	4730700
Q8IAP4	Q8IAP4	2	2	2		PF08_0120	tr|Q8IAP4|Q8IAP4_PLAF7 GTPase-activating protein, putative OS=Plasmodium falciparum (isolate 3D7) OX=36329 GN=PF3D7_0804900 PE=4 SV=1	1	2	2	2	0	0	0	0	0	0	1	1	0	2	2	2	1	1	0	1	1	0	4.3	4.3	4.3	56.5	491	0	12.6	10804000	0	0	0	0	0	0	768610	655570	0	2757800	2405500	2792500
Q8IBF2	Q8IBF2	5	5	5		MAL7P1.171	tr|Q8IBF2|Q8IBF2_PLAF7 EMP1-trafficking protein OS=Plasmodium falciparum (isolate 3D7) OX=36329 GN=PF3D7_0730900 PE=4 SV=1	1	5	5	5	1	1	1	2	1	1	5	5	5	4	2	4	4	5	4	1	1	1	10.8	10.8	10.8	244.19	2110	0	41.486	85784000000	927560000	2013400	2006000	1756700000	1490700	2059600000	62218000	73315000	81952000	13135000000	14385000000	15933000000
Q8I616	Q8I616	2	2	2		PFL0145c	tr|Q8I616|Q8I616_PLAF7 High mobility group protein B1 OS=Plasmodium falciparum (isolate 3D7) OX=36329 GN=PF3D7_1202900 PE=4 SV=1	1	2	2	2	0	1	1	0	0	0	2	2	2	1	1	1	1	0	1	1	0	1	18.6	18.6	18.6	11.331	97	0	12.123	100600000	0	104640	53100	0	0	0	21263000	23031000	29668000	2739300	3817700	4253700
Q8IJZ3	Q8IJZ3	2	2	2		PF10_0047	tr|Q8IJZ3|Q8IJZ3_PLAF7 RNA-binding protein, putative OS=Plasmodium falciparum (isolate 3D7) OX=36329 GN=PF3D7_1004400 PE=4 SV=1	1	2	2	2	0	0	0	0	0	0	1	1	1	1	1	1	1	2	2	2	2	2	2.5	2.5	2.5	106.3	880	0	12.761	16761000	0	0	0	0	0	0	956380	859390	823070	1575300	1552100	1540600
C6S3H3	C6S3H3	2	2	2		PF14_0031b	tr|C6S3H3|C6S3H3_PLAF7 EGF_3 domain-containing protein OS=Plasmodium falciparum (isolate 3D7) OX=36329 GN=PF3D7_1403200 PE=4 SV=1	1	2	2	2	0	0	0	0	0	0	2	2	2	1	0	1	1	0	1	0	0	1	11.7	11.7	11.7	34.706	291	0	28.692	28690000	0	0	0	0	0	0	6780100	7610300	9373800	941270	0	1551200
C0H5G2	C0H5G2	4	4	3		Rab11b	tr|C0H5G2|C0H5G2_PLAF7 Ras-related protein Rab-11B OS=Plasmodium falciparum (isolate 3D7) OX=36329 GN=PF3D7_1340700 PE=4 SV=2	1	4	4	3	0	0	0	0	0	0	2	0	0	4	3	4	0	0	1	0	0	0	18.8	18.8	14	25.931	229	0	28.057	14507000	0	0	0	0	0	0	3373300	0	0	2474400	2779100	5880600
Q7K6B1	Q7K6B1	2	2	2		PF08_0059	tr|Q7K6B1|Q7K6B1_PLAF7 Histidine triad nucleotide-binding protein 1 OS=Plasmodium falciparum (isolate 3D7) OX=36329 GN=PF3D7_0817500 PE=4 SV=2	1	2	2	2	0	0	0	0	0	0	2	2	2	2	2	2	2	2	2	0	0	0	11.4	11.4	11.4	21.177	185	0	33.829	64758000	0	0	0	0	0	0	14763000	17738000	17083000	1630300	1857300	2227700
A0A5K1K7U1	A0A5K1K7U1	3	3	3			tr|A0A5K1K7U1|A0A5K1K7U1_PLAF7 Proteasome subunit beta OS=Plasmodium falciparum (isolate 3D7) OX=36329 GN=PF3D7_0518300 PE=3 SV=1	1	3	3	3	0	0	0	0	0	0	0	0	0	2	2	3	1	0	0	1	1	0	14.6	14.6	14.6	27.268	240	0	17.58	10918000	0	0	0	0	0	0	0	0	0	2551500	2369900	5458300
Q8I2G0	Q8I2G0	3	3	3		REX2	tr|Q8I2G0|Q8I2G0_PLAF7 Ring-exported protein 2 OS=Plasmodium falciparum (isolate 3D7) OX=36329 GN=PF3D7_0936000 PE=4 SV=2	1	3	3	3	0	1	1	0	0	0	3	3	2	1	1	1	1	1	2	0	1	1	37.2	37.2	37.2	10.771	94	0	21.268	26987000	0	229100	269220	0	0	0	6930700	7725400	7012300	705590	659670	622250
Q8IIB4	Q8IIB4	3	3	3		PF11_0260	tr|Q8IIB4|Q8IIB4_PLAF7 60S ribosomal protein L35, putative OS=Plasmodium falciparum (isolate 3D7) OX=36329 GN=PF3D7_1124900 PE=1 SV=2	1	3	3	3	0	0	0	0	0	0	3	3	3	0	0	0	2	2	2	1	1	1	16.1	16.1	16.1	14.748	124	0	114.27	169190000	0	0	0	0	0	0	35026000	39040000	39547000	0	0	0
Q8I2U6	Q8I2U6	2	2	2		PFI1015w	tr|Q8I2U6|Q8I2U6_PLAF7 CRAL/TRIO domain-containing protein, putative OS=Plasmodium falciparum (isolate 3D7) OX=36329 GN=PF3D7_0920700 PE=4 SV=1	1	2	2	2	1	1	0	0	0	0	0	0	0	2	2	2	0	0	0	0	0	0	4.4	4.4	4.4	70.602	593	0	13.167	10343000	182590	324900	0	0	0	0	0	0	0	3139500	3628700	3067300
Q8IB94	Q8IB94	4	4	4		MAL8P1.23	tr|Q8IB94|Q8IB94_PLAF7 HECT-like E3 ubiquitin ligase, putative OS=Plasmodium falciparum (isolate 3D7) OX=36329 GN=PF3D7_0826100 PE=4 SV=1	1	4	4	4	0	0	0	0	1	0	0	0	1	3	4	4	0	1	0	1	1	1	0.5	0.5	0.5	1005.1	8591	0	23.872	12471000	0	0	0	0	82713	0	0	0	196590	2924700	3316400	4177300
Q8IIV1	Q8IIV1	4	4	4	Histone H2B	PF11_0062	tr|Q8IIV1|Q8IIV1_PLAF7 Histone H2B OS=Plasmodium falciparum (isolate 3D7) OX=36329 GN=PF3D7_1105100 PE=3 SV=1	1	4	4	4	1	1	1	1	1	2	4	4	4	2	3	1	3	2	1	3	1	2	38.5	38.5	38.5	13.125	117	0	34.203	160640000	556350	663230	512490	179700	201740	400180	36874000	43199000	39185000	6832500	7281500	4687900
C0H4Q0	C0H4Q0	2	2	2		MAL7P1.158	tr|C0H4Q0|C0H4Q0_PLAF7 Signal recognition particle subunit SRP9 OS=Plasmodium falciparum (isolate 3D7) OX=36329 GN=PF3D7_0729000 PE=4 SV=1	1	2	2	2	1	1	1	1	0	0	2	2	2	0	1	0	2	2	1	1	1	0	24.3	24.3	24.3	12.135	103	0	15.893	36560000	1553300	388520	397220	246590	0	0	6686000	9720500	7568200	0	1649600	0
Q8I1U7	Q8I1U7	4	4	4	Structural maintenance of chromosomes protein 3 homolog	PFD0685c	sp|Q8I1U7|SMC3_PLAF7 Structural maintenance of chromosomes protein 3 homolog OS=Plasmodium falciparum (isolate 3D7) OX=36329 GN=PFD0685c PE=1 SV=1	1	4	4	4	0	0	0	0	0	0	0	0	0	3	3	3	0	0	0	1	1	1	3.6	3.6	3.6	141.22	1193	0	22.927	11257000	0	0	0	0	0	0	0	0	0	3043400	4363700	3070100
C0H4C7	C0H4C7	3	3	3		PFE0290c	tr|C0H4C7|C0H4C7_PLAF7 Mediator of RNA polymerase II transcription subunit 11, putative OS=Plasmodium falciparum (isolate 3D7) OX=36329 GN=PF3D7_0505900 PE=4 SV=1	1	3	3	3	1	1	1	1	2	1	3	3	3	2	1	2	3	2	3	3	3	3	26.2	26.2	26.2	14.828	126	0	223.04	155060000	260760	0	0	0	674460	0	34615000	35779000	39143000	8956900	1654600	1705000
O97251	O97251	2	2	2		PFC0305w	tr|O97251|O97251_PLAF7 Microtubule-associated protein RP/EB family, putative OS=Plasmodium falciparum (isolate 3D7) OX=36329 GN=PF3D7_0307300 PE=4 SV=1	1	2	2	2	0	0	0	0	0	0	1	0	0	2	1	2	2	1	2	2	2	1	4.7	4.7	4.7	59.544	510	0	13.066	18844000	0	0	0	0	0	0	489350	0	0	3171800	1966500	3905700
Q8IAX6	Q8IAX6	7	7	7	60S ribosomal protein L13	PF08_0075	tr|Q8IAX6|Q8IAX6_PLAF7 60S ribosomal protein L13 OS=Plasmodium falciparum (isolate 3D7) OX=36329 GN=PF3D7_0814000 PE=1 SV=1	1	7	7	7	1	1	2	1	0	2	5	7	6	2	3	1	4	2	3	2	1	3	31.6	31.6	31.6	25.441	215	0	57.559	127940000	343210	458820	576880	472660	0	850400	32663000	32763000	31020000	1593500	2466800	1206300
Q8IET7	Q8IET7	6	6	6		PF13_0014	tr|Q8IET7|Q8IET7_PLAF7 40S ribosomal protein S7 OS=Plasmodium falciparum (isolate 3D7) OX=36329 GN=PF3D7_1302800 PE=1 SV=1	1	6	6	6	5	5	4	5	4	4	6	3	4	5	3	4	5	3	3	6	3	4	24.7	24.7	24.7	22.48	194	0	44.859	484730000	6763900	7243600	8230500	6255000	23118000	6492200	68596000	18776000	83203000	55581000	22195000	33179000
Q8IBC3	Q8IBC3	3	3	3		PF08_0006	tr|Q8IBC3|Q8IBC3_PLAF7 Prohibitin OS=Plasmodium falciparum (isolate 3D7) OX=36329 GN=PF3D7_0829200 PE=3 SV=1	1	3	3	3	2	2	2	2	2	2	0	1	2	1	2	3	0	1	1	1	2	1	13.6	13.6	13.6	30.558	272	0	19.657	36444000	477840	674750	723130	855700	1053800	982580	0	1390700	4239800	3685100	6567000	11291000
C0H5K2	C0H5K2	3	3	3		MAL13P1.313	tr|C0H5K2|C0H5K2_PLAF7 Uncharacterized protein OS=Plasmodium falciparum (isolate 3D7) OX=36329 GN=PF3D7_1362700 PE=4 SV=1	1	3	3	3	0	0	0	1	1	1	2	2	1	1	1	3	2	1	2	2	3	2	1.9	1.9	1.9	242.24	2039	0	18.456	37662000	0	0	0	1629500	323350	194070	2533000	2562300	380170	1645500	462750	2283100
Q8IAM2	Q8IAM2	4	4	4		1-cyspxn	tr|Q8IAM2|Q8IAM2_PLAF7 1-cys peroxiredoxin OS=Plasmodium falciparum (isolate 3D7) OX=36329 GN=PF3D7_0802200 PE=4 SV=1	1	4	4	4	0	0	0	0	0	0	4	4	4	3	2	2	4	3	3	0	0	1	23.6	23.6	23.6	25.164	220	0	60.363	203570000	0	0	0	0	0	0	44547000	51953000	56944000	7439300	6559300	7456500
Q8I467	Q8I467	3	3	3	Cofilin/actin-depolymerizing factor homolog 1	PFE0165w	sp|Q8I467|CADF1_PLAF7 Cofilin/actin-depolymerizing factor homolog 1 OS=Plasmodium falciparum (isolate 3D7) OX=36329 GN=PFE0165w PE=1 SV=1	1	3	3	3	0	0	0	0	0	0	3	2	2	1	2	2	1	2	2	0	0	0	40.2	40.2	40.2	13.741	122	0	94.649	40565000	0	0	0	0	0	0	10818000	7744500	9060700	797360	2473100	3031500
Q8IKY4	Q8IKY4	7	7	7		PF14_0467	tr|Q8IKY4|Q8IKY4_PLAF7 Gamete egress and sporozoite traversal protein, putative OS=Plasmodium falciparum (isolate 3D7) OX=36329 GN=PF3D7_1449000 PE=4 SV=1	1	7	7	7	0	2	1	1	1	1	6	6	6	3	4	4	6	5	6	0	1	1	27.8	27.8	27.8	28.765	248	0	50.613	211400000	0	1532900	1045600	665070	749690	817860	43472000	52709000	63353000	1993100	6714700	7824200
Q8IHS5	Q8IHS5	3	3	3	40S ribosomal protein S21	PF11_0454	tr|Q8IHS5|Q8IHS5_PLAF7 40S ribosomal protein S21 OS=Plasmodium falciparum (isolate 3D7) OX=36329 GN=PF3D7_1144000 PE=1 SV=1	1	3	3	3	0	1	0	0	0	0	3	3	3	2	2	3	3	2	2	1	1	1	50	50	50	9.1454	82	0	65.802	177250000	0	351120	0	0	0	0	52252000	45915000	42326000	5125500	6085100	6719800
O77364	O77364	5	5	5		PFC0535w	tr|O77364|O77364_PLAF7 60S ribosomal protein L26, putative OS=Plasmodium falciparum (isolate 3D7) OX=36329 GN=PF3D7_0312800 PE=1 SV=1	1	5	5	5	1	2	1	2	0	1	5	4	3	3	4	1	5	4	3	5	2	2	36.5	36.5	36.5	14.812	126	0	70.764	189770000	223020	563000	255830	554210	0	436040	45021000	34514000	39309000	3143200	7148400	3527600
Q8IBU5	Q8IBU5	2	2	2		MAL7P1.75	tr|Q8IBU5|Q8IBU5_PLAF7 ATP synthase subunit epsilon, mitochondrial, putative OS=Plasmodium falciparum (isolate 3D7) OX=36329 GN=PF3D7_0715500 PE=4 SV=1	1	2	2	2	1	1	1	1	1	1	2	2	2	1	1	1	1	1	2	1	1	2	35.2	35.2	35.2	8.4956	71	0	11.391	94574000	3192400	4558400	5049100	3518300	4567600	4984100	2427500	12331000	11612000	3861800	4517600	5069700
Q8IEB8	Q8IEB8	3	3	3		MAL13P1.106	tr|Q8IEB8|Q8IEB8_PLAF7 Uncharacterized protein OS=Plasmodium falciparum (isolate 3D7) OX=36329 GN=PF3D7_1319800 PE=4 SV=1	1	3	3	3	1	0	1	1	1	2	3	3	3	3	1	2	3	3	3	3	2	3	15.9	15.9	15.9	16.762	145	0	36.006	152840000	327220	0	399560	193810	153880	424330	35726000	37990000	43007000	4391100	987560	4355400
A0A143ZZG2;Q8IJD4	A0A143ZZG2;Q8IJD4	3;3	3;3	3;3	40S ribosomal protein SA	PF10_0264	tr|A0A143ZZG2|A0A143ZZG2_PLAF7 40S ribosomal protein SA OS=Plasmodium falciparum (isolate 3D7) OX=36329 GN=PF3D7_1026800 PE=3 SV=1;sp|Q8IJD4|RSSA_PLAF7 40S ribosomal protein SA OS=Plasmodium falciparum (isolate 3D7) OX=36329 GN=PF10_0264 PE=1 SV=1	2	3	3	3	1	1	1	1	1	1	3	3	3	3	3	2	3	2	2	2	1	2	13.7	13.7	13.7	29.856	263	0	23.067	66409000	153320	211020	216340	277990	350460	346500	10908000	12277000	15269000	5670500	4847600	4015500
Q8IIG6	Q8IIG6	10	10	10		PF11_0208	tr|Q8IIG6|Q8IIG6_PLAF7 Phosphoglycerate mutase OS=Plasmodium falciparum (isolate 3D7) OX=36329 GN=PF3D7_1120100 PE=1 SV=1	1	10	10	10	1	2	3	1	1	2	9	10	10	7	7	7	8	7	8	2	3	4	39.6	39.6	39.6	28.77	250	0	261.38	1110000000	206840	660940	898280	132730	738010	1020700	269530000	292380000	326400000	28958000	25713000	29309000
Q8IFP0	Q8IFP0	2	2	2		PFD1065c	tr|Q8IFP0|Q8IFP0_PLAF7 Uncharacterized protein OS=Plasmodium falciparum (isolate 3D7) OX=36329 GN=PF3D7_0422600 PE=4 SV=1	1	2	2	2	0	0	0	0	0	0	1	2	2	1	0	2	1	2	2	1	1	0	18.6	18.6	18.6	16.728	140	0	15.646	30263000	0	0	0	0	0	0	1744800	4987800	4980700	973000	0	3333200
Q8IB66	Q8IB66	3	3	3		MAL8P1.40	tr|Q8IB66|Q8IB66_PLAF7 RNA-binding protein, putative OS=Plasmodium falciparum (isolate 3D7) OX=36329 GN=PF3D7_0823200 PE=4 SV=1	1	3	3	3	0	1	0	0	1	2	2	2	2	3	3	2	2	2	1	1	3	1	12.6	12.6	12.6	32.441	286	0	41.937	55734000	0	191880	0	0	316110	634310	5114800	4648500	5925200	9915500	10677000	4279900
Q8I5C5	Q8I5C5	4	4	4		MIF	tr|Q8I5C5|Q8I5C5_PLAF7 Macrophage migration inhibitory factor OS=Plasmodium falciparum (isolate 3D7) OX=36329 GN=PF3D7_1229400 PE=1 SV=1	1	4	4	4	1	1	0	2	1	0	2	3	3	4	4	3	0	0	1	1	0	2	36.2	36.2	36.2	12.844	116	0	46.273	214820000	1243800	1230400	0	3031800	1992600	0	17949000	29924000	30196000	49683000	35421000	37758000
Q8IM64	Q8IM64	2	2	2		PF14_0027	tr|Q8IM64|Q8IM64_PLAF7 Ribosomal protein S27a, putative OS=Plasmodium falciparum (isolate 3D7) OX=36329 GN=PF3D7_1402500 PE=4 SV=1	1	2	2	2	0	0	0	0	0	0	2	2	2	0	1	0	2	2	2	1	0	1	16.1	16.1	16.1	17.399	149	0	73.193	270520000	0	0	0	0	0	0	61623000	64224000	72925000	0	1132500	0
Q8IDB7	Q8IDB7	3	3	3		PF13_0315	tr|Q8IDB7|Q8IDB7_PLAF7 CUGBP Elav-like family member 1 OS=Plasmodium falciparum (isolate 3D7) OX=36329 GN=PF3D7_1359400 PE=4 SV=1	1	3	3	3	0	1	0	1	1	2	3	2	3	3	3	3	0	1	1	0	1	0	7.7	7.7	7.7	57.114	509	0	25.013	26969000	0	108170	0	162770	126990	146210	4364400	2528200	5617700	3816500	4089000	5301900
Q8I566	Q8I566	7	7	7		PFL1720w	tr|Q8I566|Q8I566_PLAF7 Serine hydroxymethyltransferase OS=Plasmodium falciparum (isolate 3D7) OX=36329 GN=PF3D7_1235600 PE=1 SV=1	1	7	7	7	2	1	1	4	2	2	5	6	6	4	5	6	5	4	4	2	1	2	17.2	17.2	17.2	49.78	442	0	83.53	144550000	422050	419300	366090	866480	592420	722510	27014000	34956000	34784000	8554000	6143500	13964000
O96153	O96153	2	2	2		PFB0260w	tr|O96153|O96153_PLAF7 26S proteasome regulatory subunit RPN1, putative OS=Plasmodium falciparum (isolate 3D7) OX=36329 GN=PF3D7_0205900 PE=4 SV=3	1	2	2	2	1	1	1	1	1	1	0	1	0	2	2	1	0	1	0	0	1	1	2.5	2.5	2.5	108.36	966	0	11.855	31870000	137190	153850	156740	91362	169870	142740	0	1111700	0	9191500	9633700	7570900
Q8IB73	Q8IB73	2	2	2		PF08_0031	tr|Q8IB73|Q8IB73_PLAF7 Dicarboxylate/tricarboxylate carrier OS=Plasmodium falciparum (isolate 3D7) OX=36329 GN=PF3D7_0823900 PE=3 SV=1	1	2	2	2	1	1	1	0	0	1	0	0	1	1	2	2	0	0	0	1	0	0	7.5	7.5	7.5	35.386	318	0	11.919	9980500	547400	707420	714700	0	0	334500	0	0	475770	667940	2962000	3033900
C0H480	C0H480	3	3	3		PFC0886w	tr|C0H480|C0H480_PLAF7 Protein phosphatase inhibitor 2 OS=Plasmodium falciparum (isolate 3D7) OX=36329 GN=PF3D7_0320000 PE=1 SV=1	1	3	3	3	0	1	1	0	0	0	0	1	2	2	2	3	0	1	1	2	1	0	26.4	26.4	26.4	16.701	144	0	18.776	43206000	0	424500	277770	0	0	0	0	8961600	15306000	2266700	5018200	6154200
Q8IC40	Q8IC40	2	2	2		PF07_0010	tr|Q8IC40|Q8IC40_PLAF7 Uncharacterized protein OS=Plasmodium falciparum (isolate 3D7) OX=36329 GN=PF3D7_0703000 PE=4 SV=1	1	2	2	2	0	0	0	0	0	0	0	0	0	2	2	1	0	0	0	1	0	0	1.5	1.5	1.5	220.45	1843	0	11.705	7716600	0	0	0	0	0	0	0	0	0	3067300	3247100	1193500
Q8I4V8	Q8I4V8	2	2	2		FKBP35	tr|Q8I4V8|Q8I4V8_PLAF7 Peptidylprolyl isomerase OS=Plasmodium falciparum (isolate 3D7) OX=36329 GN=PF3D7_1247400 PE=1 SV=1	1	2	2	2	0	1	1	0	0	0	1	1	1	2	2	1	1	1	1	1	1	1	7.6	7.6	7.6	34.826	304	0	14.14	41788000	0	166440	287990	0	0	0	2904800	4099600	4481600	6880700	7286000	5154400
Q8IM27	Q8IM27	2	2	2	Vacuolar protein sorting-associated protein 29	PF14_0064	tr|Q8IM27|Q8IM27_PLAF7 Vacuolar protein sorting-associated protein 29 OS=Plasmodium falciparum (isolate 3D7) OX=36329 GN=PF3D7_1406700 PE=3 SV=1	1	2	2	2	0	0	0	0	0	0	1	0	0	2	1	2	1	0	1	1	1	1	10.3	10.3	10.3	21.774	194	0	11.41	15644000	0	0	0	0	0	0	487480	0	0	5111400	1740500	5813700
Q8I0V3	Q8I0V3	2	2	2		PFL1545c	tr|Q8I0V3|Q8I0V3_PLAF7 60 kDa chaperonin OS=Plasmodium falciparum (isolate 3D7) OX=36329 GN=PF3D7_1232100 PE=3 SV=2	1	2	2	2	0	0	0	0	0	0	2	2	2	1	1	1	2	0	1	1	0	0	3.6	3.6	3.6	81.483	718	0	15.277	23414000	0	0	0	0	0	0	5568100	6609700	7600200	628550	607450	802340
C6KT49	C6KT49	2	2	2		PFF1020c	tr|C6KT49|C6KT49_PLAF7 Uncharacterized protein OS=Plasmodium falciparum (isolate 3D7) OX=36329 GN=PF3D7_0621100 PE=4 SV=1	1	2	2	2	0	0	0	0	0	0	0	0	0	2	2	2	0	0	0	1	1	1	1.6	1.6	1.6	159.36	1354	0	12.519	11112000	0	0	0	0	0	0	0	0	0	3520000	957230	3553000
C0H4M1	C0H4M1	2	2	2		MAL7P1.209	tr|C0H4M1|C0H4M1_PLAF7 AAA family ATPase, putative OS=Plasmodium falciparum (isolate 3D7) OX=36329 GN=PF3D7_0707400 PE=4 SV=1	1	2	2	2	0	0	0	0	0	0	1	1	1	2	1	2	1	1	1	1	0	2	3.9	3.9	3.9	78.186	663	0	12.447	28076000	0	0	0	0	0	0	2974900	2253900	5437000	3888400	2903700	2619000
O96239	O96239	4	4	4		PFB0730w	tr|O96239|O96239_PLAF7 DEAD/DEAH box helicase, putative OS=Plasmodium falciparum (isolate 3D7) OX=36329 GN=PF3D7_0216000 PE=4 SV=1	1	4	4	4	3	3	3	2	2	2	1	1	0	3	4	4	3	3	2	3	3	3	2.5	2.5	2.5	237.12	1997	0	22.998	2685300000	112280000	142930000	149210000	97923000	113600000	128830000	392350	688720	0	373540000	380870000	444800000
Q8I548	Q8I548	2	2	2		PFL1815c	tr|Q8I548|Q8I548_PLAF7 Uncharacterized protein OS=Plasmodium falciparum (isolate 3D7) OX=36329 GN=PF3D7_1237500 PE=4 SV=1	1	2	2	2	0	0	0	0	0	0	2	2	1	2	2	2	1	2	1	2	2	2	2	2	2	192.79	1681	0	12.172	8284900	0	0	0	0	0	0	768920	739670	340540	1214200	1357600	1316200
Q8ILV5	Q8ILV5	2	2	2		PF14_0138	tr|Q8ILV5|Q8ILV5_PLAF7 26S proteasome regulatory subunit RPN13, putative OS=Plasmodium falciparum (isolate 3D7) OX=36329 GN=PF3D7_1414000 PE=4 SV=2	1	2	2	2	0	0	0	0	0	0	2	1	1	2	1	2	1	0	0	0	0	1	8.7	8.7	8.7	29.487	253	0	11.043	6680000	0	0	0	0	0	0	950800	329820	424930	1678700	732190	2165200
Q8I320	Q8I320	3	3	3		PfEF-1beta	tr|Q8I320|Q8I320_PLAF7 Elongation factor 1-beta OS=Plasmodium falciparum (isolate 3D7) OX=36329 GN=PF3D7_0913200 PE=4 SV=1	1	3	3	3	0	0	0	0	0	0	0	0	1	2	3	2	1	1	1	2	1	1	9.8	9.8	9.8	32.026	276	0	17.639	33840000	0	0	0	0	0	0	0	0	1405500	9290100	9289000	9442400
Q8II64	Q8II64	2	2	2		PF11_0310	tr|Q8II64|Q8II64_PLAF7 Major facilitator superfamily-related transporter, putative OS=Plasmodium falciparum (isolate 3D7) OX=36329 GN=PF3D7_1129900 PE=4 SV=1	1	2	2	2	1	0	0	0	0	0	1	2	1	1	2	2	1	1	1	1	1	1	3.8	3.8	3.8	70.138	609	0	11.23	19062000	108760	0	0	0	0	0	2001600	2503400	2367200	1425700	4035200	3654200
Q8I3R2	Q8I3R2	2	2	2		PFE0995c	tr|Q8I3R2|Q8I3R2_PLAF7 EELM2 domain-containing protein, putative OS=Plasmodium falciparum (isolate 3D7) OX=36329 GN=PF3D7_0519800 PE=4 SV=1	1	2	2	2	0	0	0	0	0	0	1	0	0	1	2	2	1	1	1	1	2	1	4.6	4.6	4.6	78.29	668	0	11.818	10640000	0	0	0	0	0	0	926820	0	0	1738200	2200600	2805800
Q8IED3	Q8IED3	2	2	2		PF13_0101	tr|Q8IED3|Q8IED3_PLAF7 Uncharacterized protein OS=Plasmodium falciparum (isolate 3D7) OX=36329 GN=PF3D7_1318300 PE=4 SV=1	1	2	2	2	0	0	0	0	0	0	0	0	0	2	1	2	0	0	0	1	1	0	1.2	1.2	1.2	214.84	1840	0	11.104	6756800	0	0	0	0	0	0	0	0	0	2372600	690110	2337700
C6KTA1	C6KTA1	2	2	2		PFF1285w	tr|C6KTA1|C6KTA1_PLAF7 Uncharacterized protein OS=Plasmodium falciparum (isolate 3D7) OX=36329 GN=PF3D7_0626500 PE=4 SV=1	1	2	2	2	0	0	0	0	0	0	1	2	2	2	2	2	2	2	2	1	1	0	2.6	2.6	2.6	112.89	947	0	10.855	21235000	0	0	0	0	0	0	1221800	2925400	3210600	1887200	2456500	3219700
C0H4P4	C0H4P4	3	3	3		MAL7P1.146	tr|C0H4P4|C0H4P4_PLAF7 Uncharacterized protein OS=Plasmodium falciparum (isolate 3D7) OX=36329 GN=PF3D7_0726400 PE=4 SV=1	1	3	3	3	0	0	0	0	0	0	0	0	0	2	2	2	0	0	0	0	0	0	0.8	0.8	0.8	599.32	4944	0	20.618	6074500	0	0	0	0	0	0	0	0	0	1241900	2496700	2335900
Q8I5G5	Q8I5G5	2	2	2		PFL1215c	tr|Q8I5G5|Q8I5G5_PLAF7 Uncharacterized protein OS=Plasmodium falciparum (isolate 3D7) OX=36329 GN=PF3D7_1225200 PE=4 SV=1	1	2	2	2	0	0	0	0	0	1	0	0	0	0	0	2	0	0	2	0	0	1	2	2	2	138.14	1187	0	11.184	8885000	0	0	0	0	0	66522	0	0	0	0	0	5685000
Q8I2W4	Q8I2W4	2	2	2		PFI0925w	tr|Q8I2W4|Q8I2W4_PLAF7 Gamma-glutamylcysteine synthetase OS=Plasmodium falciparum (isolate 3D7) OX=36329 GN=PF3D7_0918900 PE=4 SV=1	1	2	2	2	0	0	0	0	0	0	0	0	0	2	2	2	2	0	1	1	1	1	2	2	2	124.46	1063	0	11.056	10477000	0	0	0	0	0	0	0	0	0	2020300	2499100	3540500
Q8IJ28;A0A143ZXE4	Q8IJ28;A0A143ZXE4	2;2	2;2	2;2		PF10_0372	tr|Q8IJ28|Q8IJ28_PLAF7 Antigen UB05 OS=Plasmodium falciparum (isolate 3D7) OX=36329 GN=PF3D7_1038000.1 PE=4 SV=2;tr|A0A143ZXE4|A0A143ZXE4_PLAF7 Antigen UB05 OS=Plasmodium falciparum (isolate 3D7) OX=36329 GN=PF3D7_1038000.2 PE=4 SV=1	2	2	2	2	0	0	0	0	0	0	2	2	1	2	2	1	1	0	0	1	1	1	18.5	18.5	18.5	13.712	119	0	12.206	53295000	0	0	0	0	0	0	22941000	4412200	6419100	6257900	4851000	5563500
Q8I2M8	Q8I2M8	4	4	4		PFI1380c	tr|Q8I2M8|Q8I2M8_PLAF7 Uncharacterized protein OS=Plasmodium falciparum (isolate 3D7) OX=36329 GN=PF3D7_0928100 PE=4 SV=1	1	4	4	4	4	4	4	4	4	3	2	4	4	4	4	3	4	4	4	4	4	3	8.4	8.4	8.4	49.067	405	0	219.35	366580000	48738000	63965000	66225000	8190700	9264900	6945400	15013000	29409000	22814000	13817000	16689000	15727000
Q76NN7	Q76NN7	5	5	5	Peptidyl-prolyl cis-trans isomerase	PfCyP19	tr|Q76NN7|Q76NN7_PLAF7 Peptidyl-prolyl cis-trans isomerase OS=Plasmodium falciparum (isolate 3D7) OX=36329 GN=PF3D7_0322000 PE=3 SV=1	1	5	5	5	1	1	0	1	1	1	5	5	5	3	3	3	4	2	2	2	2	2	40.4	40.4	40.4	18.952	171	0	155.45	570300000	691000	1032800	0	1256300	2014300	1638500	135380000	139570000	155940000	12785000	13162000	15811000
Q8I668	Q8I668	2	2	2		PFB0161c	tr|Q8I668|Q8I668_PLAF7 Uncharacterized protein OS=Plasmodium falciparum (isolate 3D7) OX=36329 GN=PF3D7_0203400 PE=4 SV=2	1	2	2	2	1	1	1	1	1	1	2	2	2	2	2	2	1	2	2	1	1	1	35.2	35.2	35.2	9.8306	91	0	91.409	138810000	1203400	1247800	1353900	563620	475660	494530	31230000	27658000	36228000	4001400	4973800	5097200
Q8ILW2	Q8ILW2	9	9	9		PF14_0131	tr|Q8ILW2|Q8ILW2_PLAF7 Uncharacterized protein OS=Plasmodium falciparum (isolate 3D7) OX=36329 GN=PF3D7_1413200 PE=4 SV=1	1	9	9	9	5	6	4	8	7	4	9	8	7	7	7	3	8	7	7	6	8	5	8.6	8.6	8.6	50.007	418	0	282.04	1860200000	12310000	15919000	35254000	131200000	44484000	154050000	267080000	255840000	291470000	78920000	87869000	98739000
C6KSV0;C6KT19	C6KSV0;C6KT19	4;3	4;3	4;3	Histone H3	PFF0510w;PFF0865w	tr|C6KSV0|C6KSV0_PLAF7 Histone H3 OS=Plasmodium falciparum (isolate 3D7) OX=36329 GN=PF3D7_0610400 PE=3 SV=1;tr|C6KT19|C6KT19_PLAF7 Histone H3 OS=Plasmodium falciparum (isolate 3D7) OX=36329 GN=PF3D7_0617900 PE=3 SV=1	2	4	4	4	2	2	1	2	2	2	4	3	3	3	2	2	3	2	3	3	2	1	40.4	40.4	40.4	15.446	136	0	245.75	2088500000	64186000	74364000	73906000	52371000	38655000	30098000	301780000	315380000	329760000	106240000	108390000	62009000
Q8I5Q6	Q8I5Q6	3	3	3		PFL0725w	tr|Q8I5Q6|Q8I5Q6_PLAF7 Thioredoxin peroxidase 2 OS=Plasmodium falciparum (isolate 3D7) OX=36329 GN=PF3D7_1215000 PE=1 SV=1	1	3	3	3	0	0	0	0	0	0	3	3	3	3	2	2	3	1	2	1	0	1	19.4	19.4	19.4	24.68	216	0	60.015	48323000	0	0	0	0	0	0	10725000	11882000	11261000	3219900	2815600	2634100
Q8I238	Q8I238	3	3	3		PFA_0520c	tr|Q8I238|Q8I238_PLAF7 Chromatin assembly factor 1 protein WD40 domain, putative OS=Plasmodium falciparum (isolate 3D7) OX=36329 GN=PF3D7_0110700 PE=4 SV=1	1	3	3	3	0	0	0	0	1	0	3	3	3	2	3	2	0	0	0	0	0	0	10.1	10.1	10.1	50.732	446	0	46.507	49605000	0	0	0	0	579950	0	9437400	9972500	11959000	4493200	6631100	6531600
Q8IJZ7	Q8IJZ7	3	3	3		PF10_0043	tr|Q8IJZ7|Q8IJZ7_PLAF7 60S ribosomal protein L13, putative OS=Plasmodium falciparum (isolate 3D7) OX=36329 GN=PF3D7_1004000 PE=1 SV=1	1	3	3	3	1	1	1	2	1	1	3	3	2	3	2	2	3	2	2	2	2	3	14.4	14.4	14.4	23.754	202	0	26.98	134230000	400830	579860	666820	847160	512100	476430	19387000	20611000	21529000	5412600	4749200	5575100
Q8IB14	Q8IB14	3	3	3		PfHMGB2	tr|Q8IB14|Q8IB14_PLAF7 High mobility group protein B2 OS=Plasmodium falciparum (isolate 3D7) OX=36329 GN=PF3D7_0817900 PE=1 SV=1	1	3	3	3	2	2	2	1	1	1	3	3	3	1	2	1	2	2	2	2	2	2	29.3	29.3	29.3	11.534	99	0	42.296	260820000	17531000	20150000	18177000	126350	2569900	1511300	40886000	43758000	50629000	589890	7915500	8438400
Q8I4Z4	Q8I4Z4	4	4	4		PFL2095w	tr|Q8I4Z4|Q8I4Z4_PLAF7 Translation initiation factor SUI1, putative OS=Plasmodium falciparum (isolate 3D7) OX=36329 GN=PF3D7_1243600 PE=4 SV=1	1	4	4	4	0	0	0	0	0	0	4	4	4	2	2	2	2	3	2	1	2	0	46.1	46.1	46.1	12.891	115	0	36.157	88338000	0	0	0	0	0	0	20745000	23664000	26198000	866490	648360	2218700
O96217	O96217	5	5	5		PFB0620w	tr|O96217|O96217_PLAF7 Uncharacterized protein OS=Plasmodium falciparum (isolate 3D7) OX=36329 GN=PF3D7_0213700 PE=4 SV=1	1	5	5	5	0	2	1	1	1	1	4	4	4	3	2	1	2	3	2	1	1	1	35.7	35.7	35.7	17.808	154	0	110.16	83938000	0	1069800	810000	382070	399350	382020	19109000	18723000	17874000	2718500	2562300	2152700
Q6ZMA7	Q6ZMA7	7	7	7		PFD0310w	tr|Q6ZMA7|Q6ZMA7_PLAF7 Sexual stage-specific protein OS=Plasmodium falciparum (isolate 3D7) OX=36329 GN=PF3D7_0406200 PE=4 SV=1	1	7	7	7	2	3	4	3	3	4	7	7	7	6	6	5	7	7	7	4	4	5	42	42	42	16.626	157	0	323.31	9607700000	0	0	0	0	0	0	3303000000	3525700000	45884000	517420000	433280000	444440000
C0H5I7	C0H5I7	3	3	3	T-complex protein 1 subunit delta	MAL13P1.283	tr|C0H5I7|C0H5I7_PLAF7 T-complex protein 1 subunit delta OS=Plasmodium falciparum (isolate 3D7) OX=36329 GN=PF3D7_1357800 PE=3 SV=1	1	3	3	3	0	0	0	0	0	0	2	2	2	3	2	3	2	1	1	3	2	3	7.2	7.2	7.2	57.977	529	0	18.616	54656000	0	0	0	0	0	0	5866600	8610500	9433400	7168200	6280000	8796900
A0A144A0F5;Q8IHN2	A0A144A0F5;Q8IHN2	11;11	11;11	11;11		PF11_0508	tr|A0A144A0F5|A0A144A0F5_PLAF7 Uncharacterized protein OS=Plasmodium falciparum (isolate 3D7) OX=36329 GN=PF3D7_1149100.2 PE=4 SV=1;tr|Q8IHN2|Q8IHN2_PLAF7 Uncharacterized protein OS=Plasmodium falciparum (isolate 3D7) OX=36329 GN=PF3D7_1149100.1 PE=4 SV=1	2	11	11	11	2	1	2	2	2	1	10	11	10	4	4	4	6	6	5	2	1	2	31.6	31.6	31.6	51.03	449	0	241.48	598060000	899100	782090	787950	471770	850940	615370	151810000	169750000	199090000	8752200	9325300	11549000
Q8I4T3	Q8I4T3	9	9	9		PFL2405c	tr|Q8I4T3|Q8I4T3_PLAF7 Osmiophilic body protein G377 OS=Plasmodium falciparum (isolate 3D7) OX=36329 GN=PF3D7_1250100 PE=4 SV=1	1	9	9	9	1	1	0	1	0	1	7	7	6	6	5	4	1	3	2	1	3	2	3.4	3.4	3.4	377.38	3119	0	58.013	81473000	309730	418620	0	364150	0	305060	20824000	22411000	16431000	5645500	4758900	4268100
Q8I5Y9	Q8I5Y9	4	4	4		PFL0280c	tr|Q8I5Y9|Q8I5Y9_PLAF7 Tetratricopeptide repeat protein, putative OS=Plasmodium falciparum (isolate 3D7) OX=36329 GN=PF3D7_1205600 PE=4 SV=1	1	4	4	4	3	3	2	3	3	2	4	4	4	2	2	2	3	3	2	3	2	2	9.9	9.9	9.9	39.017	333	0	47.414	246920000	4918700	6287200	3764600	2132400	2535100	1026200	58832000	63382000	61151000	4309600	7615400	6030200
C0H535	C0H535	6	6	6		PFI0610w	tr|C0H535|C0H535_PLAF7 SAP domain-containing protein, putative OS=Plasmodium falciparum (isolate 3D7) OX=36329 GN=PF3D7_0912500 PE=4 SV=1	1	6	6	6	3	2	3	3	2	3	4	4	4	5	5	3	5	3	5	3	2	3	34	34	34	33.184	288	0	125.45	176500000	16452000	21129000	23080000	6143100	1417400	5878100	7744400	5535900	14801000	12140000	13056000	12624000
Q8I444	Q8I444	4	4	4		PfSUMO	tr|Q8I444|Q8I444_PLAF7 Small ubiquitin-related modifier OS=Plasmodium falciparum (isolate 3D7) OX=36329 GN=PF3D7_0505800 PE=4 SV=1	1	4	4	4	1	0	0	0	1	0	4	4	4	2	1	2	3	4	4	0	0	0	52	52	52	11.06	100	0	136.3	107830000	537890	0	0	0	215310	0	26539000	29143000	29693000	2459800	1479900	2645800
Q8IIK8	Q8IIK8	6	6	6	Peptidyl-prolyl cis-trans isomerase	PF11_0164	tr|Q8IIK8|Q8IIK8_PLAF7 Peptidyl-prolyl cis-trans isomerase OS=Plasmodium falciparum (isolate 3D7) OX=36329 GN=PF3D7_1115600 PE=3 SV=1	1	6	6	6	0	0	0	0	0	0	5	6	6	2	1	1	3	3	3	0	0	0	33.3	33.3	33.3	21.731	195	0	67	117380000	0	0	0	0	0	0	29245000	36789000	36370000	1852100	1579900	1344300
Q8IE66	Q8IE66	6	6	6		malate dehydrogenase	tr|Q8IE66|Q8IE66_PLAF7 Lactate dehydrogenase, putative OS=Plasmodium falciparum (isolate 3D7) OX=36329 GN=PF3D7_1325200 PE=3 SV=1	1	6	6	6	1	2	2	2	1	0	6	6	5	4	1	3	3	1	3	2	1	2	20.1	20.1	20.1	37.008	334	0	71.374	210740000	139470	629660	448670	357960	135310	0	72705000	49992000	66033000	5528300	3529900	3327900
Q8ILB8	Q8ILB8	2	2	2	Methionine aminopeptidase 2	PF14_0327	tr|Q8ILB8|Q8ILB8_PLAF7 Methionine aminopeptidase 2 OS=Plasmodium falciparum (isolate 3D7) OX=36329 GN=PF3D7_1434600 PE=3 SV=1	1	2	2	2	1	2	1	0	1	1	2	2	2	1	2	2	2	2	2	1	2	2	4.1	4.1	4.1	71.743	628	0	39.811	41394000	694960	1331200	856630	0	209090	461540	6118500	7619100	6587700	2008200	2957500	3057500
A0A143ZVW7	A0A143ZVW7	2	2	2			tr|A0A143ZVW7|A0A143ZVW7_PLAF7 Uncharacterized protein OS=Plasmodium falciparum (isolate 3D7) OX=36329 GN=PF3D7_0704300 PE=4 SV=1	1	2	2	2	0	0	0	0	0	0	0	0	1	2	2	1	1	1	1	1	1	1	1.4	1.4	1.4	217.49	1852	0	11.761	8297400	0	0	0	0	0	0	0	0	348850	2357800	2663300	1036400
A0A143ZX28;Q8IK12	A0A143ZX28;Q8IK12	2;2	2;2	2;2		PF10_0028	tr|A0A143ZX28|A0A143ZX28_PLAF7 Transformer-2 protein homolog beta, putative OS=Plasmodium falciparum (isolate 3D7) OX=36329 GN=PF3D7_1002400.2 PE=4 SV=1;tr|Q8IK12|Q8IK12_PLAF7 Transformer-2 protein homolog beta, putative OS=Plasmodium falciparum (isolate 3	2	2	2	2	0	0	0	0	1	0	1	2	2	1	1	0	0	0	1	1	1	1	10.6	10.6	10.6	29.837	246	0	12.308	25224000	0	0	0	0	186490	0	4034400	8549600	7753400	698950	281020	0
A0A143ZY58;Q7KQL3	A0A143ZY58;Q7KQL3	2;2	2;2	2;2	ADP-ribosylation factor 1	ARF1	tr|A0A143ZY58|A0A143ZY58_PLAF7 ADP-ribosylation factor OS=Plasmodium falciparum (isolate 3D7) OX=36329 GN=PF3D7_1020900 PE=3 SV=1;sp|Q7KQL3|ARF1_PLAF7 ADP-ribosylation factor 1 OS=Plasmodium falciparum (isolate 3D7) OX=36329 GN=ARF1 PE=1 SV=1	2	2	2	2	1	1	1	1	2	1	1	1	2	2	1	2	1	2	2	2	1	2	14.4	14.4	14.4	20.912	181	0	27.434	17490000	0	0	0	0	118030	0	0	1464800	1405600	3639100	3726300	4195600
A0A5K1K868	A0A5K1K868	2	2	2			tr|A0A5K1K868|A0A5K1K868_PLAF7 ATP-dependent RNA helicase DDX23, putative OS=Plasmodium falciparum (isolate 3D7) OX=36329 GN=PF3D7_0518500 PE=4 SV=1	1	2	2	2	0	0	0	0	0	0	1	2	2	1	2	2	1	2	2	1	2	0	2.5	2.5	2.5	131.16	1123	0	11.168	16328000	0	0	0	0	0	0	1252400	1812800	1830400	1017700	2874400	3143200
A0A5K1K890;Q8IC32	A0A5K1K890;Q8IC32	2;2	2;2	2;2	Leucine-rich repeat and coiled-coil domain-containing protein PF07_0014	PF07_0014	tr|A0A5K1K890|A0A5K1K890_PLAF7 Uncharacterized protein OS=Plasmodium falciparum (isolate 3D7) OX=36329 GN=PF3D7_0703800 PE=4 SV=1;sp|Q8IC32|Y7014_PLAF7 Leucine-rich repeat and coiled-coil domain-containing protein PF07_0014 OS=Plasmodium falciparum (isolat	2	2	2	2	0	0	0	0	0	0	0	1	0	0	0	1	0	0	0	0	0	0	1.7	1.7	1.7	125.01	1058	0	10.976	16091000	0	0	0	0	0	0	0	14287000	0	0	0	1804500
A0A5K1K928	A0A5K1K928	2	2	2			tr|A0A5K1K928|A0A5K1K928_PLAF7 Zinc finger protein, putative OS=Plasmodium falciparum (isolate 3D7) OX=36329 GN=PF3D7_1317400 PE=4 SV=1	1	2	2	2	2	1	1	1	1	1	2	1	2	2	2	2	2	2	2	2	2	2	21.5	21.5	21.5	23.193	205	0	12.645	47532000	1567900	1513600	1290000	534110	496300	219510	5673900	4175700	7220800	3154000	3151100	3170600
C0H490	C0H490	2	2	2		cGloII	tr|C0H490|C0H490_PLAF7 Cytosolic glyoxalase II OS=Plasmodium falciparum (isolate 3D7) OX=36329 GN=PF3D7_0406400 PE=3 SV=1	1	2	2	2	0	0	0	0	0	0	1	2	1	2	1	1	2	2	2	1	1	1	8.4	8.4	8.4	30.528	263	0	12.413	87567000	0	0	0	0	0	0	1373300	3440300	1822900	11897000	14347000	19069000
C0H4B3	C0H4B3	2	2	2		PFD0872w	tr|C0H4B3|C0H4B3_PLAF7 Uncharacterized protein OS=Plasmodium falciparum (isolate 3D7) OX=36329 GN=PF3D7_0418000 PE=4 SV=2	1	2	2	2	0	0	0	0	0	0	1	0	1	2	0	1	1	0	2	1	0	0	0.6	0.6	0.6	583.94	4891	0	12.363	26916000	0	0	0	0	0	0	1436700	0	10018000	7096500	0	1321700
C0H4N5	C0H4N5	2	2	2		MAL7P1.89	tr|C0H4N5|C0H4N5_PLAF7 Dynein heavy chain, putative OS=Plasmodium falciparum (isolate 3D7) OX=36329 GN=PF3D7_0718000 PE=4 SV=1	1	2	2	2	0	0	0	1	1	0	0	0	0	1	1	1	1	1	0	1	1	0	0.6	0.6	0.6	698.86	5846	0	11.596	3101000	0	0	0	0	0	0	0	0	0	0	0	0
C0H4W2	C0H4W2	2	2	2		PF08_0049	tr|C0H4W2|C0H4W2_PLAF7 U6 snRNA-associated Sm-like protein LSm3 OS=Plasmodium falciparum (isolate 3D7) OX=36329 GN=LSM3 PE=3 SV=1	1	2	2	2	0	0	0	0	0	0	2	1	2	1	1	1	1	1	1	0	1	0	30.8	30.8	30.8	10.701	91	0	12.362	9235900	0	0	0	0	0	0	2558300	1233900	2417400	619760	731750	634530
C0H5B1	C0H5B1	2	2	2		MAL13P1.63	tr|C0H5B1|C0H5B1_PLAF7 Eukaryotic translation initation factor 4 gamma OS=Plasmodium falciparum (isolate 3D7) OX=36329 GN=PF3D7_1312900 PE=4 SV=1	1	2	2	2	0	0	0	0	0	0	2	2	1	0	2	2	2	2	1	2	1	2	1.8	1.8	1.8	146.65	1255	0	10.936	22417000	0	0	0	0	0	0	3702500	4052700	782640	0	2740900	2053900
C6KSV8	C6KSV8	2	2	2		PFF0555w	tr|C6KSV8|C6KSV8_PLAF7 ATP synthase-associated protein, putative OS=Plasmodium falciparum (isolate 3D7) OX=36329 GN=PF3D7_0611300 PE=4 SV=1	1	2	2	2	0	0	0	0	0	0	0	0	0	2	1	2	0	1	0	2	2	1	9.3	9.3	9.3	33.476	280	0	11.068	9854500	0	0	0	0	0	0	0	0	0	1917400	955570	3637200
C6KSV9	C6KSV9	3	3	3		PFF0560c	tr|C6KSV9|C6KSV9_PLAF7 SWIB/MDM2 domain-containing protein OS=Plasmodium falciparum (isolate 3D7) OX=36329 GN=PF3D7_0611400 PE=4 SV=1	1	3	3	3	0	0	0	0	0	0	0	0	0	2	2	3	1	0	1	0	1	1	4.3	4.3	4.3	97.789	830	0	19.815	13661000	0	0	0	0	0	0	0	0	0	2097900	1970500	7786800
C6KSZ5	C6KSZ5	2	2	2		PFF0745c	tr|C6KSZ5|C6KSZ5_PLAF7 Ribonuclease, putative OS=Plasmodium falciparum (isolate 3D7) OX=36329 GN=PF3D7_0615400 PE=4 SV=2	1	2	2	2	0	0	0	0	0	0	0	0	0	0	0	0	1	1	1	0	1	0	1	1	1	323.2	2729	0	11.088	21571000	0	0	0	0	0	0	0	0	0	0	0	0
C6KT18	C6KT18	2	1	1	Histone H2A	PFF0860c	tr|C6KT18|C6KT18_PLAF7 Histone H2A OS=Plasmodium falciparum (isolate 3D7) OX=36329 GN=PF3D7_0617800 PE=3 SV=1	1	2	1	1	1	1	1	2	1	1	2	2	2	1	1	1	2	1	2	2	1	1	12.1	5.3	5.3	14.122	132	0	158.58	336180000	0	0	0	773960	0	0	112880000	129910000	87329000	0	0	0
C6KT73	C6KT73	2	2	2		PFF1140c	tr|C6KT73|C6KT73_PLAF7 ATP-dependent RNA helicase SUV3, putative OS=Plasmodium falciparum (isolate 3D7) OX=36329 GN=PF3D7_0623700 PE=4 SV=1	1	2	2	2	0	0	0	0	1	1	1	0	0	1	0	0	0	0	0	1	0	1	1.9	1.9	1.9	136.28	1137	0	10.824	7647000	0	0	0	0	87781	104920	81859	0	0	7154800	0	0
O77363	O77363	2	2	2		PFC0545c	tr|O77363|O77363_PLAF7 Uncharacterized protein OS=Plasmodium falciparum (isolate 3D7) OX=36329 GN=PF3D7_0313000 PE=4 SV=2	1	2	2	2	1	1	1	0	0	0	1	1	1	2	1	2	1	2	2	1	2	1	6.9	6.9	6.9	40.583	346	0	14.325	18078000	888000	1170700	1233200	0	0	0	438610	692740	579770	3257900	2301600	2274500
O96212	O96212	3	3	3		PFB0595w	tr|O96212|O96212_PLAF7 Protein SIS1 OS=Plasmodium falciparum (isolate 3D7) OX=36329 GN=PF3D7_0213100 PE=4 SV=1	1	3	3	3	0	0	0	0	0	0	3	2	2	2	0	1	1	1	1	0	1	0	10.4	10.4	10.4	37.356	328	0	27.719	13101000	0	0	0	0	0	0	3358900	3051800	3417700	750280	0	893530
O96271	O96271	2	2	2		PFB0895c	tr|O96271|O96271_PLAF7 Replication factor C subunit 1 OS=Plasmodium falciparum (isolate 3D7) OX=36329 GN=PF3D7_0219600 PE=3 SV=1	1	2	2	2	1	1	1	0	0	0	2	1	2	1	1	1	1	0	1	1	1	1	2.9	2.9	2.9	104.18	904	0	11.403	13924000	168360	263530	204390	0	0	0	4685800	694140	4088100	832790	964880	976280
Q76NM4	Q76NM4	2	1	1		Rab11a	tr|Q76NM4|Q76NM4_PLAF7 Ras-related protein Rab-11A OS=Plasmodium falciparum (isolate 3D7) OX=36329 GN=PF3D7_1320600 PE=1 SV=1	1	2	1	1	0	0	0	1	0	0	2	1	1	2	2	1	1	1	1	1	0	1	9.7	4.6	4.6	24.752	216	0	6.3173	10497000	0	0	0	159530	0	0	1633600	1835800	2701400	951950	1292900	0
Q7KQL2	Q7KQL2	2	2	2		PF10_0303	tr|Q7KQL2|Q7KQL2_PLAF7 Ookinete surface protein P25 OS=Plasmodium falciparum (isolate 3D7) OX=36329 GN=PF3D7_1031000 PE=4 SV=1	1	2	2	2	0	0	0	0	0	0	1	2	2	0	1	1	0	1	1	0	0	0	13.4	13.4	13.4	24.143	217	0	12.343	15556000	0	0	0	0	0	0	2373700	2276500	6166500	0	1198600	1581200
Q8IAK5;Q8I2C9	Q8IAK5;Q8I2C9	2;2	2;2	2;2		MAL8P1.163;PFA_0735w	tr|Q8IAK5|Q8IAK5_PLAF7 PRESAN domain-containing protein OS=Plasmodium falciparum (isolate 3D7) OX=36329 GN=PF3D7_0800600 PE=4 SV=1;tr|Q8I2C9|Q8I2C9_PLAF7 PRESAN domain-containing protein OS=Plasmodium falciparum (isolate 3D7) OX=36329 GN=PF3D7_0115100 PE=4	2	2	2	2	2	2	2	2	2	2	2	2	2	2	2	2	2	2	2	2	2	2	8.6	8.6	8.6	34.508	291	0	20.18	30273000	2108800	2428300	2219000	752770	621270	682590	1906000	1994800	2491300	2952900	3120300	3160800
Q8I2G1	Q8I2G1	2	2	2		REX1	tr|Q8I2G1|Q8I2G1_PLAF7 Ring-exported protein 1 OS=Plasmodium falciparum (isolate 3D7) OX=36329 GN=PF3D7_0935900 PE=4 SV=1	1	2	2	2	1	1	1	0	0	0	2	1	1	0	0	0	1	0	1	0	0	0	7.9	7.9	7.9	83.04	713	0	14.254	16961000	1124300	510860	526530	0	0	0	6706700	3435500	3340000	0	0	0
Q8I307	Q8I307	2	2	2		PFI0710c	tr|Q8I307|Q8I307_PLAF7 Uncharacterized protein OS=Plasmodium falciparum (isolate 3D7) OX=36329 GN=PF3D7_0914500 PE=4 SV=1	1	2	2	2	0	0	0	0	0	0	0	0	0	1	1	2	1	1	1	1	1	1	1.6	1.6	1.6	204.65	1728	0	14.916	6396200	0	0	0	0	0	0	0	0	0	1240500	1243800	1133600
Q8I3R6	Q8I3R6	3	3	3	40S ribosomal protein S24	PFE0975c	tr|Q8I3R6|Q8I3R6_PLAF7 40S ribosomal protein S24 OS=Plasmodium falciparum (isolate 3D7) OX=36329 GN=PF3D7_0519400 PE=1 SV=1	1	3	3	3	1	2	1	1	1	0	3	2	2	2	2	2	1	2	2	3	3	3	21.1	21.1	21.1	15.391	133	0	31.519	131320000	586250	2833600	889180	1168700	1417100	0	16462000	18274000	21865000	3478500	4388300	5334600
Q8I5A1	Q8I5A1	2	2	2		PFL1540c	tr|Q8I5A1|Q8I5A1_PLAF7 Phenylalanine--tRNA ligase OS=Plasmodium falciparum (isolate 3D7) OX=36329 GN=PF3D7_1232000 PE=4 SV=2	1	2	2	2	0	0	0	0	0	1	0	0	0	1	1	1	0	0	0	0	1	1	5.2	5.2	5.2	67.628	556	0	11.251	9136300	0	0	0	0	0	613300	0	0	0	1785700	2169300	2646600
Q8I5A4	Q8I5A4	2	2	2		PFL1525c	tr|Q8I5A4|Q8I5A4_PLAF7 Pre-mRNA-splicing factor ATP-dependent RNA helicase PRP2, putative OS=Plasmodium falciparum (isolate 3D7) OX=36329 GN=PF3D7_1231600 PE=4 SV=1	1	2	2	2	0	0	0	0	0	0	0	0	0	1	1	2	0	1	1	2	2	2	2.1	2.1	2.1	137.2	1168	0	11.069	8781200	0	0	0	0	0	0	0	0	0	896220	909640	2500000
Q8I5F4	Q8I5F4	2	2	2		PFL1270w	tr|Q8I5F4|Q8I5F4_PLAF7 Haloacid dehalogenase-like hydrolase, putative OS=Plasmodium falciparum (isolate 3D7) OX=36329 GN=PF3D7_1226300 PE=4 SV=1	1	2	2	2	0	0	0	0	0	0	2	2	2	2	2	2	2	0	0	0	0	0	6.8	6.8	6.8	33.268	295	0	11.543	19508000	0	0	0	0	0	0	2699800	3776800	4729200	2181600	2532000	2837600
Q8I5Q3	Q8I5Q3	2	2	2		Cpn10	tr|Q8I5Q3|Q8I5Q3_PLAF7 10 kDa chaperonin OS=Plasmodium falciparum (isolate 3D7) OX=36329 GN=PF3D7_1215300 PE=3 SV=2	1	2	2	2	0	1	1	0	1	0	2	2	1	1	1	1	1	1	1	0	1	1	24.3	24.3	24.3	11.15	103	0	22.85	115930000	0	509790	440160	0	316760	0	32566000	41847000	14102000	2067600	2714000	3369000
Q8I5S9	Q8I5S9	2	2	2		PFL0610w	tr|Q8I5S9|Q8I5S9_PLAF7 WD repeat-containing protein, putative OS=Plasmodium falciparum (isolate 3D7) OX=36329 GN=PF3D7_1212300 PE=4 SV=2	1	2	2	2	1	1	0	1	1	1	1	0	2	1	1	1	1	1	1	1	1	1	1.9	1.9	1.9	149.22	1251	0	11.311	35973000	2312100	2378300	0	1149400	1449100	1399100	2861800	0	6668300	1833500	1968500	2322200
Q8I5V6	Q8I5V6	3	3	3		PFL0460w	tr|Q8I5V6|Q8I5V6_PLAF7 U6 snRNA-associated Sm-like protein LSm7, putative OS=Plasmodium falciparum (isolate 3D7) OX=36329 GN=PF3D7_1209200 PE=4 SV=1	1	3	3	3	0	1	0	1	1	1	2	2	3	2	3	2	2	2	2	1	2	1	47.2	47.2	47.2	11.996	108	0	58.811	30540000	0	0	0	0	0	0	4837600	4351700	9752300	932560	2386700	1034900
Q8I655	Q8I655	2	2	2		PFB0888w	tr|Q8I655|Q8I655_PLAF7 Ribosome associated membrane protein RAMP4, putative OS=Plasmodium falciparum (isolate 3D7) OX=36329 GN=PF3D7_0219400.1 PE=4 SV=2	1	2	2	2	0	0	0	1	0	1	1	1	0	1	1	1	2	1	0	0	1	0	18.8	18.8	18.8	11.576	101	0	11.509	20775000	0	0	0	547890	0	1236500	3335100	3401300	0	1873300	2094900	2489800
Q8I713	Q8I713	2	2	2	60S ribosomal protein L36	PF11_0106	tr|Q8I713|Q8I713_PLAF7 60S ribosomal protein L36 OS=Plasmodium falciparum (isolate 3D7) OX=36329 GN=PF3D7_1109900 PE=1 SV=2	1	2	2	2	0	0	0	0	0	0	2	1	2	0	0	0	1	1	1	0	0	0	27.7	27.7	27.7	12.787	112	0	11.576	39298000	0	0	0	0	0	0	10176000	1284900	14334000	0	0	0
Q8IAR3	Q8IAR3	2	2	2		MAL8P1.128	tr|Q8IAR3|Q8IAR3_PLAF7 Proteasome endopeptidase complex OS=Plasmodium falciparum (isolate 3D7) OX=36329 GN=PF3D7_0807500 PE=1 SV=2	1	2	2	2	0	0	0	0	0	0	0	0	0	2	2	1	0	0	0	1	0	0	8.5	8.5	8.5	29.499	260	0	12.202	6213000	0	0	0	0	0	0	0	0	0	2373200	2024900	1432000
Q8IAR7	Q8IAR7	2	2	2		MAL8P1.125	tr|Q8IAR7|Q8IAR7_PLAF7 Tyrosine--tRNA ligase OS=Plasmodium falciparum (isolate 3D7) OX=36329 GN=PF3D7_0807900 PE=1 SV=1	1	2	2	2	0	1	0	0	0	0	1	1	2	1	1	1	1	0	1	0	0	1	6.4	6.4	6.4	43.453	373	0	11.395	8945400	0	120090	0	0	0	0	1152700	1369800	2263800	728330	800590	952050
Q8IAW6	Q8IAW6	2	2	2		PF08_0082	tr|Q8IAW6|Q8IAW6_PLAF7 Uncharacterized protein OS=Plasmodium falciparum (isolate 3D7) OX=36329 GN=PF3D7_0813100 PE=4 SV=1	1	2	2	2	1	1	1	1	1	1	1	1	1	2	2	2	1	1	1	2	2	1	3.6	3.6	3.6	78.563	662	0	10.945	88778000	828620	1233200	1580000	2313400	3506700	4415100	3883100	4616800	5515500	5724800	7941100	8822100
Q8IBL9	Q8IBL9	2	2	2		PF07_0097	tr|Q8IBL9|Q8IBL9_PLAF7 Uncharacterized protein OS=Plasmodium falciparum (isolate 3D7) OX=36329 GN=PF3D7_0723400 PE=4 SV=1	1	2	2	2	0	0	0	0	1	1	2	2	1	0	1	2	1	1	2	0	0	0	2.6	2.6	2.6	167.92	1422	0	13.273	14897000	0	0	0	0	354520	370220	3074100	3547500	2354300	0	492710	1886700
Q8IC43	Q8IC43	2	2	2		PF07_0007	tr|Q8IC43|Q8IC43_PLAF7 Small exported membrane protein 1 OS=Plasmodium falciparum (isolate 3D7) OX=36329 GN=PF3D7_0702400 PE=4 SV=1	1	2	2	2	1	0	0	1	1	1	1	2	2	1	1	1	1	1	1	1	1	1	14.6	14.6	14.6	14.195	123	0	11.462	35201000	73524	0	0	205860	208550	269590	2044900	11726000	10070000	1884600	2378600	2707500
Q8IDS0	Q8IDS0	2	2	2		PF13_0227	tr|Q8IDS0|Q8IDS0_PLAF7 V-type proton ATPase subunit D, putative OS=Plasmodium falciparum (isolate 3D7) OX=36329 GN=PF3D7_1341900 PE=4 SV=1	1	2	2	2	0	0	0	2	2	2	1	1	1	2	1	1	2	1	1	2	0	2	7.7	7.7	7.7	27.801	247	0	13.633	47844000	0	0	0	1324300	1374200	1345300	4772900	4573500	5663200	6741700	4563900	4591500
Q8IEM5	Q8IEM5	2	2	2		PF13_0048	tr|Q8IEM5|Q8IEM5_PLAF7 mRNA-decapping enzyme 2, putative OS=Plasmodium falciparum (isolate 3D7) OX=36329 GN=PF3D7_1308900 PE=4 SV=1	1	2	2	2	0	0	0	0	0	0	0	1	1	2	1	2	1	1	0	1	1	1	2.5	2.5	2.5	137.53	1173	0	11.75	14242000	0	0	0	0	0	0	0	876140	912730	2871100	1878900	4162700
Q8IFN1	Q8IFN1	2	2	2		PFD1110w	tr|Q8IFN1|Q8IFN1_PLAF7 Glideosome associated protein with multiple membrane spans 2 OS=Plasmodium falciparum (isolate 3D7) OX=36329 GN=PF3D7_0423500 PE=4 SV=1	1	2	2	2	0	1	0	0	0	1	2	2	2	2	2	2	1	1	1	0	0	0	6.5	6.5	6.5	42.618	372	0	33.156	85525000	0	1014100	0	0	0	144350	3822700	4335200	4280400	20637000	20322000	22078000
Q8IHT9	Q8IHT9	2	2	2		PF11_0438	tr|Q8IHT9|Q8IHT9_PLAF7 60S ribosomal protein L35ae, putative OS=Plasmodium falciparum (isolate 3D7) OX=36329 GN=PF3D7_1142600 PE=1 SV=1	1	2	2	2	1	2	2	2	1	1	2	2	2	2	2	2	2	2	2	2	2	1	14.3	14.3	14.3	16.265	140	0	16.731	96210000	591010	507490	795610	285160	249150	209150	18217000	19534000	22404000	2875700	3415100	3868300
Q8IHV7	Q8IHV7	2	2	2		PF11_0419	tr|Q8IHV7|Q8IHV7_PLAF7 CID domain-containing protein OS=Plasmodium falciparum (isolate 3D7) OX=36329 GN=PF3D7_1140800 PE=4 SV=2	1	2	2	2	2	2	2	2	2	1	1	1	2	1	1	1	2	2	2	2	2	1	3.1	3.1	3.1	95.465	803	0	11.485	39195000	2414000	2574000	2621400	1181700	1098600	616180	2215100	2391600	4387100	1302400	1402100	1357900
Q8IHW3	Q8IHW3	2	2	2		PF11_0413	tr|Q8IHW3|Q8IHW3_PLAF7 Uncharacterized protein OS=Plasmodium falciparum (isolate 3D7) OX=36329 GN=PF3D7_1140200 PE=4 SV=2	1	2	2	2	2	2	2	1	0	0	2	2	1	1	1	0	1	0	0	1	0	0	4.9	4.9	4.9	52.612	447	0	11.59	24033000	717990	888110	1008200	104310	0	0	5559800	7036100	4474200	1506800	805320	0
Q8II00	Q8II00	2	2	2		PF11_0375	tr|Q8II00|Q8II00_PLAF7 Signal recognition particle subunit SRP72, putative OS=Plasmodium falciparum (isolate 3D7) OX=36329 GN=PF3D7_1136400 PE=4 SV=1	1	2	2	2	0	0	0	0	0	0	0	0	0	2	0	0	0	0	0	1	1	1	2.5	2.5	2.5	107.11	886	0	13.322	7549500	0	0	0	0	0	0	0	0	0	2155500	0	0
Q8II45	Q8II45	2	2	2		PF11_0329	tr|Q8II45|Q8II45_PLAF7 Ubiquitin-like protein, putative OS=Plasmodium falciparum (isolate 3D7) OX=36329 GN=PF3D7_1132000 PE=4 SV=1	1	2	2	2	0	0	0	0	0	0	0	0	0	0	0	2	1	1	1	0	0	1	2.5	2.5	2.5	101.12	882	0	11.608	13109000	0	0	0	0	0	0	0	0	0	0	0	5710700
Q8IIB6	Q8IIB6	4	4	4	GrpE protein homolog	PF11_0258	tr|Q8IIB6|Q8IIB6_PLAF7 GrpE protein homolog OS=Plasmodium falciparum (isolate 3D7) OX=36329 GN=PF3D7_1124700 PE=3 SV=2	1	4	4	4	1	1	0	0	0	0	3	2	2	1	1	1	2	2	1	0	0	0	18.6	18.6	18.6	35.042	301	0	41.23	25679000	1854100	647090	0	0	0	0	6697000	7542200	5133300	483520	537390	455610
Q8IJT5	Q8IJT5	2	2	2		PF10_0107	tr|Q8IJT5|Q8IJT5_PLAF7 Inner membrane complex sub-compartment protein 1 OS=Plasmodium falciparum (isolate 3D7) OX=36329 GN=PF3D7_1011000 PE=4 SV=2	1	2	2	2	0	0	0	0	0	0	2	1	1	2	1	1	2	2	2	0	0	0	7.6	7.6	7.6	16.585	144	0	11.941	26809000	0	0	0	0	0	0	3453500	2801800	3478800	2913000	1739500	1921000
Q8IKA9	Q8IKA9	2	2	2		PF14_0697	tr|Q8IKA9|Q8IKA9_PLAF7 Dihydroorotase, putative OS=Plasmodium falciparum (isolate 3D7) OX=36329 GN=PF3D7_1472900 PE=3 SV=1	1	2	2	2	0	0	0	0	1	0	0	1	1	2	1	1	0	1	1	2	1	1	6.4	6.4	6.4	41.717	358	0	11.441	21513000	0	0	0	0	167560	0	0	1749500	2519100	5319300	2829200	3191200
Q8IKB8	Q8IKB8	2	2	2		PF14_0688	tr|Q8IKB8|Q8IKB8_PLAF7 Pre-mRNA-splicing factor ISY1, putative OS=Plasmodium falciparum (isolate 3D7) OX=36329 GN=PF3D7_1472000 PE=4 SV=1	1	2	2	2	0	0	0	0	0	0	2	2	2	2	1	1	2	1	2	1	1	1	13.4	13.4	13.4	24	201	0	11.003	14253000	0	0	0	0	0	0	1431200	1558600	2561700	2083600	1116700	1350600
Q8IL30	Q8IL30	2	2	2		PF14_0419	tr|Q8IL30|Q8IL30_PLAF7 Uncharacterized protein OS=Plasmodium falciparum (isolate 3D7) OX=36329 GN=PF3D7_1444100 PE=4 SV=2	1	2	2	2	1	2	1	2	2	1	2	2	0	1	1	1	0	1	1	1	1	2	0.3	0.3	0.3	865.02	7231	0	10.951	285670000	747090	1101500	722730	980770	954150	805620	75515000	80024000	0	44057000	39507000	875340
Q8IL42	Q8IL42	2	2	2		PF14_0407	tr|Q8IL42|Q8IL42_PLAF7 Protein transport protein SEC7, putative OS=Plasmodium falciparum (isolate 3D7) OX=36329 GN=PF3D7_1442900 PE=4 SV=1	1	2	2	2	0	0	0	0	0	0	0	0	0	1	1	2	1	0	0	1	1	1	0.7	0.7	0.7	404.58	3384	0	11.845	13303000	0	0	0	0	0	0	0	0	0	2402000	2244100	7009700
Q8ILE8	Q8ILE8	2	2	2		PF14_0296	tr|Q8ILE8|Q8ILE8_PLAF7 60S ribosomal protein L14, putative OS=Plasmodium falciparum (isolate 3D7) OX=36329 GN=PF3D7_1431700 PE=1 SV=1	1	2	2	2	0	0	0	0	0	0	2	1	1	1	1	1	2	2	2	2	1	1	13.3	13.3	13.3	19.297	165	0	21.262	15185000	0	0	0	0	0	0	1167100	1374600	1280600	511000	572600	585140
Q8ILV2	Q8ILV2	3	3	3		PF14_0141	tr|Q8ILV2|Q8ILV2_PLAF7 60S ribosomal protein L10, putative OS=Plasmodium falciparum (isolate 3D7) OX=36329 GN=PF3D7_1414300 PE=1 SV=1	1	3	3	3	0	0	0	0	1	0	2	3	2	3	2	1	3	2	2	3	3	1	14.2	14.2	14.2	25.216	219	0	18.936	40628000	0	0	0	0	214810	0	1585100	2421900	1526700	7907500	3882800	2353800
Q8ILW4	Q8ILW4	2	2	2		PF14_0129	tr|Q8ILW4|Q8ILW4_PLAF7 Uncharacterized protein OS=Plasmodium falciparum (isolate 3D7) OX=36329 GN=PF3D7_1413000 PE=4 SV=1	1	2	2	2	1	1	1	1	1	1	1	2	2	1	1	1	1	2	2	1	1	0	4.9	4.9	4.9	55.049	471	0	18.112	71589000	3698700	4561400	4965800	3554000	4152900	4425200	5580500	7306500	9939100	2139500	2169500	3098600
Q8IM56	Q8IM56	2	2	2		PF14_0035	tr|Q8IM56|Q8IM56_PLAF7 Nuclear formin-like protein MISFIT, putative OS=Plasmodium falciparum (isolate 3D7) OX=36329 GN=PF3D7_1403800 PE=4 SV=2	1	2	2	2	0	1	1	0	0	1	1	0	1	1	1	1	1	1	1	1	1	1	1.4	1.4	1.4	182.26	1542	0	12.176	38703000	0	245090	198100	0	0	303270	12930000	0	15107000	1437900	2120700	2328300
Q9U0K4	Q9U0K4	2	2	2		PFD0403w	tr|Q9U0K4|Q9U0K4_PLAF7 Uncharacterized protein OS=Plasmodium falciparum (isolate 3D7) OX=36329 GN=PF3D7_0408200 PE=4 SV=1	1	2	2	2	1	0	0	0	0	1	1	2	0	1	1	1	1	1	1	1	1	0	4.3	4.3	4.3	73.276	622	0	18.315	16439000	184570	0	0	0	0	184600	3676000	4148500	0	1026900	1086700	1297200
[truncated: 57 more columns]
