# Supplementary material for: The Plasmodium falciparum RING Finger Protein PfRNF1 Forms an Interaction Network with Regulators of Sexual Development
Source: Int J Mol Sci. 2025 Jun 7;26(12):5470. doi: 10.3390/ijms26125470 (PMC12193022; doi:10.3390/ijms26125470)
Supplement: Supplementary file 1 [file ijms-26-05470-s001.zip › Farrukh et al-IJMS-Table S2-PfRNF1 interactors.xlsx]

## Sheet: Description
		The Plasmodium falciparum RING finger protein PfRNF1 forms an interaction network with regulators of sexual development
		Afia Farrukh, Sherihan Musa, Ute Distler, Stefan Tenzer, Gabriele Pradel and Che Julius Ngwa
		Table S2. List of PfRNF1 interactors including interactors shared between PfRNF1 and PfMD3

## Sheet: imGC hits
Hits	Gene ID	Product Description	Short name	Mol. weight [kDa]	# TMD	Signal Peptide	Peak Stage Expression	Sex specificity	Curated GO Components (Cellular)	Curated GO Functions (Molecular)	Curated GO Processes (Biological)
PF3D7_1360900	PF3D7_1360900	RNA-binding protein, putative	N/A	44813	0	no	lTZ	M	nucleus;ribonucleoprotein complex	RNA binding	N/A
PF3D7_1006700	PF3D7_1006700	conserved Plasmodium protein, unknown function	N/A	45624	0	no	OK	O	nucleus	N/A	N/A
PF3D7_0926100	PF3D7_0926100	protein kinase, putative	N/A	366960	0	no	RI	M	N/A	protein kinase activity;ATP binding	protein phosphorylation
PF3D7_1368100	PF3D7_1368100	26S proteasome regulatory subunit RPN11, putative	RPN11	35212	0	no	OK	O	nucleus;proteasome regulatory particle;proteasome regulatory particle, lid subcomplex	metallopeptidase activity;proteasome binding;thiol-dependent deubiquitinase	proteasome-mediated ubiquitin-dependent protein catabolic process;protein deubiquitination;ubiquitin-dependent protein catabolic process
PF3D7_1019000	PF3D7_1019000	eukaryotic translation initiation factor subunit eIF2A, putative	N/A	280755	0	no	OK	O	cytosolic small ribosomal subunit;nucleus	mRNA binding;ribosome binding;tRNA binding;translation initiation factor activity	regulation of translation
PF3D7_0611800	PF3D7_0611800	conserved Plasmodium protein, unknown function	N/A	374892	0	no	OK	F	nucleus	N/A	N/A
PF3D7_0706500	PF3D7_0706500	conserved Plasmodium protein, unknown function	N/A	196569	0	no	RI	M	nucleus	RNA binding;mRNA binding	N/A
PF3D7_1238100	PF3D7_1238100	calcyclin binding protein, putative	CACYBP	26644	0	no	eTZ, OK	M	SCF ubiquitin ligase complex;nucleus	tubulin binding;ubiquitin protein ligase binding;S100 protein binding	N/A
PF3D7_1233200	PF3D7_1233200	male development protein MD2, putative	MD2	383449	0	no	OK	O	keratohyalin granule;cytoplasm;nucleus	RNA binding;protein binding	regulation of translation
PF3D7_1212000	PF3D7_1212000	glutathione peroxidase-like thioredoxin peroxidase	TPx(Gl)	23953	0	no	GCV	O	apicoplast;cytosol;mitochondrion	peroxidase activity;thioredoxin peroxidase activity	N/A
PF3D7_0419600	PF3D7_0419600	ran-specific GTPase-activating protein 1, putative	RANBP1	33196	0	no	OK	M	cytoplasm;nuclear pore;nucleus	GTP binding;GTPase activity	DNA replication;RNA export from nucleus;protein import into nucleus
PF3D7_0811300	PF3D7_0811300	CCR4-associated factor 1	CAF1	200212	0	no	RI	M	CCR4-NOT complex;CCR4-NOT core complex;P-body;cytosol;nucleus	poly(A)-specific ribonuclease activity	exonucleolytic catabolism of deadenylated mRNA;negative regulation of translation
PF3D7_0714200	PF3D7_0714200	conserved Plasmodium protein, unknown function	N/A	159529	0	no	OK	M	nucleus	N/A	N/A
PF3D7_1128600	PF3D7_1128600	CCR4-NOT transcription complex subunit 2, putative	NOT2	65782	0	no	OK	F	CCR4-NOT complex;CCR4-NOT core complex;P-body	poly(A)-specific ribonuclease activity	negative regulation of translation;nuclear-transcribed mRNA poly(A) tail shortening
PF3D7_0904600	PF3D7_0904600	ubiquitin specific protease, putative	N/A	207568	0	no	RI, OK	M	N/A	thiol-dependent deubiquitinase;cysteine-type peptidase activity	ubiquitin-dependent protein catabolic process;protein deubiquitination
PF3D7_0810600	PF3D7_0810600	ATP-dependent RNA helicase DBP1, putative	DBP1	108635	0	no	RI	O	P granule;nucleus	RNA binding;RNA helicase activity;mRNA binding	regulation of translation
PF3D7_0924400	PF3D7_0924400	conserved Plasmodium protein, unknown function	N/A	144680	0	no	OK	M	N/A	N/A	N/A
PF3D7_1235500	PF3D7_1235500	N6-adenosine-methyltransferase, putative	MT-A70.2	75052	0	no	OK	O	RNA N6-methyladenosine methyltransferase complex;nucleus	mRNA binding;protein binding	mRNA methylation
PF3D7_0108300	PF3D7_0108300	conserved Plasmodium protein, unknown function	ARP	254993	0	no	eTZ	O	host cell cytoplasm;host cell surface	mRNA binding	N/A
PF3D7_1211400	PF3D7_1211400	heat shock protein DNAJ homologue Pfj4	PfJ4	28062	0	no	RI, GCII	M	Maurer's cleft;cytoplasm;host cell cytoplasm;nucleus	Hsp70 protein binding;unfolded protein binding	response to heat;response to unfolded protein
PF3D7_0703500	PF3D7_0703500	erythrocyte membrane-associated antigen	N/A	264916	0	no	RI, eTZ	M	membrane;nucleus	RNA binding;mRNA binding	N/A
PF3D7_1430300	PF3D7_1430300	acid phosphatase, putative	N/A	306807	0	no	RI, OK	M	cytosol	diphosphoinositol-pentakisphosphate kinase activity;inositol heptakisphosphate kinase activity;inositol hexakisphosphate kinase activity	inositol metabolic process;inositol phosphate biosynthetic process
PF3D7_1110400	PF3D7_1110400	RNA-binding protein, putative	N/A	173924	0	no	RI	M	nucleus	mRNA binding	N/A
PF3D7_1117700	PF3D7_1117700	GTP-binding nuclear protein RAN/TC4	RAN	24875	0	no	RI	F	cytoplasm;extracellular vesicle;food vacuole;nucleus	GTP binding;GTPase activity	RNA export from nucleus;intracellular protein transport;protein import into nucleus;regulation of cell cycle;ribosomal subunit export from nucleus
PF3D7_1024300	PF3D7_1024300	ATP synthase-associated protein, putative	ATPTG10	15559	0	no	GCV	F	mitochondrion	N/A	ATP synthesis coupled proton transport
PF3D7_1417200	PF3D7_1417200	CCR4-NOT transcription complex subunit NOT1, putative	NOT1	519826	0	no	OK	O	CCR4-NOT complex;CCR4-NOT core complex;P-body;cytosol;nucleus	mRNA binding;molecular adaptor activity	negative regulation of translation;nuclear-transcribed mRNA catabolic process, deadenylation-dependent decay
PF3D7_1326500	PF3D7_1326500	conserved Plasmodium protein, unknown function	N/A	252621	1	no	GCV	M	N/A	N/A	N/A
PF3D7_1224300	PF3D7_1224300	polyadenylate-binding protein 1, putative	PABP1	97230	0	no	RI	O	P granule;cell surface;cytoplasm;cytosol;nuclear periphery;nucleus;ribonucleoprotein complex	RNA binding;mRNA 3'-UTR binding;mRNA binding;poly(A) binding;poly(U) RNA binding	RNA processing
PF3D7_0303200	PF3D7_0303200	lipin, putative	N/A	134738	0	no	OK	O	cytoplasm;endoplasmic reticulum;nucleus	phosphatidate phosphatase activity	cellular lipid metabolic process;phosphatidic acid metabolic process
PF3D7_1416200	PF3D7_1416200	metacaspase-3	MCA3	264925	0	no	OK	O	cytoplasm	serine-type peptidase activity	proteolysis
PF3D7_1430800	PF3D7_1430800	PhIL1 interacting protein PIP3	PIP3	30466	0	no	OK	O	cell periphery;inner membrane pellicle complex	protein binding	N/A
PF3D7_1322200	PF3D7_1322200	protein STU2, putative	STU2	402419	0	no	OK	M	kinetochore;nucleus	cell division	microtubule regulation
PF3D7_0105700	PF3D7_0105700	asparagine-rich antigen Pfa35-2	N/A	364073	0	no	OK	M	Set1C/COMPASS complex;nucleus	mRNA binding	histone H3-K4 methylation
PF3D7_1128200	PF3D7_1128200	multiprotein-bridging factor 1, putative	MBF1	15525	0	no	GCV	O	cytosol;nuclear periphery;nucleus	transcription coactivator activity	regulation of transcription, DNA-templated
PF3D7_1205500	PF3D7_1205500	zinc finger protein, putative	N/A	204851	0	no	RI	M	cytoplasm	ubiquitin protein ligase activity	protein ubiquitination
PF3D7_0922100	PF3D7_0922100	ubiquitin-like protein, putative	N/A	182087	2	no	RI	M	cytosol	polyubiquitin modification-dependent protein binding	ubiquitin-dependent protein catabolic process
PF3D7_1021900	PF3D7_1021900	PHAX domain-containing protein, putative	N/A	267386	0	no	OK	O	nucleus	mRNA binding	N/A
PF3D7_1468100	PF3D7_1468100	MORC family protein	MORC	295830	0	no	RI	M	nucleus	protein binding;sequence-specific DNA binding	regulation of cell cycle
PF3D7_1032100	PF3D7_1032100	mRNA-decapping enzyme subunit 1, putative	DCP1	137986	0	no	OK	M	P-body;nucleus	enzyme regulator activity;mRNA binding	deadenylation-dependent decapping of nuclear-transcribed mRNA;deadenylation-independent decapping of nuclear-transcribed mRNA
PF3D7_0720200	PF3D7_0720200	conserved protein, unknown function	N/A	14400	0	no	OK	O	N/A	N/A	N/A
PF3D7_1023900	PF3D7_1023900	chromodomain-helicase-DNA-binding protein 1 homolog, putative	CHD1	381254	0	no	eTZ, OK	M	nucleus	protein binding	chromatin remodeling
PF3D7_1423700	PF3D7_1423700	NTF2-like domain-containing protein, putative	N/A	183575	0	no	RI	M	cytoplasm;nucleus	N/A	N/A
PF3D7_1128100	PF3D7_1128100	prefoldin subunit 5, putative	PCS5	29141	0	no	OK	O	cytoplasm;prefoldin complex	protein binding	regulation of transcription, DNA-templated
PF3D7_1250600	PF3D7_1250600	translation initiation factor eIF-2B subunit beta, putative	N/A	78752	0	no	OK	M	eukaryotic translation initiation factor 2B complex	GTP binding;translation initiation factor activity	regulation of translational initiation;translational initiation
PF3D7_0927200	PF3D7_0927200	gametocyte development protein GD1, putative	GD1	189700	0	no	OK	O	cytosol	metal ion binding	sexual development
PF3D7_0929200	PF3D7_0929200	RNA-binding protein, putative	N/A	33598	0	no	OK	M	cytoplasm;nucleus	mRNA binding	N/A
PF3D7_1130400	PF3D7_1130400	26S protease regulatory subunit 6A, putative	RPT5	49541	0	no	lTZ	O	nucleus;proteasome complex;proteasome regulatory particle, base subcomplex	ATP hydrolysis activity;endopeptidase activity	positive regulation of RNA polymerase II transcription preinitiation complex assembly;proteasome regulatory particle assembly;proteolysis;ubiquitin-dependent protein catabolic process
PF3D7_1142100	PF3D7_1142100	DnaJ domain-containing protein, putative	N/A	324826	0	no	RI	M	nucleus	protein binding	N/A
PF3D7_1248700	PF3D7_1248700	conserved protein, unknown function	N/A	231318	0	no	OK	M	nucleus	N/A	chromatin remodeling
PF3D7_0518700	PF3D7_0518700	mRNA-binding protein PUF1	PUF1	224087	0	no	OK	M	cytoplasm	mRNA binding	posttranscriptional regulation of gene expression;regulation of RNA stability;regulation of translation
PF3D7_0109000	PF3D7_0109000	photosensitized INA-labeled protein PHIL1	PHIL1	25477	0	no	GCV	M	inner membrane pellicle complex	protein binding	N/A
PF3D7_1131600	PF3D7_1131600	kelch domain-containing protein, putative	N/A	330303	0	no	OK	M	N/A	protein binding	N/A
PF3D7_1245100	PF3D7_1245100	kinesin-13, putative	KLP8	153126	0	no	OK	M	cytoplasm;kinesin complex;kinetochore;nucleus	cytoskeletal motor activity	axoneme assembly;microtubule-based movement
PF3D7_1435700	PF3D7_1435700	ataxin-2 like protein, putative	N/A	105193	0	no	OK	M	cytoplasmic stress granule;mitochondrion	RNA binding	regulation of cytoplasmic mRNA processing body assembly;stress granule assembly
PF3D7_1410600	PF3D7_1410600	eukaryotic translation initiation factor 2 subunit gamma, putative	eIF2gamma	51245	0	no	RI	F	cytoplasm;cytosol;eukaryotic translation initiation factor 2 complex;nucleus	GTP binding;protein binding;translation initiation factor activity	formation of translation preinitiation complex;positive regulation of translational fidelity;translational initiation
PF3D7_1220000	PF3D7_1220000	female development protein FD4, putative	FD4	51142	0	no	OK	F	cytoplasm;nucleus;protein-containing complex	protein binding;RNA binding	RNP complex;sexual development
PF3D7_0604500	PF3D7_0604500	GYF domain-containing protein, putative	N/A	334410	0	no	RI	M	nucleus	mRNA binding	N/A
PF3D7_1366900	PF3D7_1366900	conserved protein, unknown function	N/A	78574	0	no	RI	M	cytoplasm;nucleus	mRNA binding	N/A
PF3D7_0313600	PF3D7_0313600	conserved Plasmodium protein, unknown function	N/A	70716	0	no	OK	M	N/A	N/A	N/A
PF3D7_1107300	PF3D7_1107300	polyadenylate-binding protein-interacting protein 1, putative	PAIP1	381872	0	no	RI	M	eukaryotic translation initiation factor 4F complex;nucleus	mRNA binding;mRNA cap binding;translation initiation factor activity
PF3D7_1416600	PF3D7_1416600	conserved Plasmodium protein, unknown function	N/A	357636	0	no	GCV	F	N/A	N/A	N/A
PF3D7_1036900	PF3D7_1036900	conserved Plasmodium protein, unknown function	N/A	192685	0	no	RI, OK	M	RNA N6-methyladenosine methyltransferase complex;nucleus	mRNA binding	N/A
PF3D7_1007700	PF3D7_1007700	AP2 domain transcription factor AP2-I	AP2-I	182665	0	no	lTZ	M	Maurer's cleft;nucleus;protein-containing complex	protein binding;sequence-specific DNA binding	response to xenobiotic stimulus
PF3D7_1117900	PF3D7_1117900	conserved Plasmodium protein, unknown function	N/A	175366	0	no	OK	M	nucleus	N/A	N/A
PF3D7_0924600	PF3D7_0924600	conserved Plasmodium protein, unknown function	N/A	247155	0	no	OK	F	N/A	N/A	N/A
PF3D7_1446500	PF3D7_1446500	nucleoporin NUP313, putative	NUP313	346920	0	no	RI	M	nuclear pore;nucleus	protein binding	nuclear import/export
PF3D7_1451100	PF3D7_1451100	elongation factor 2	eEF2	93523	0	no	RI	O	nucleus;ribonucleoprotein complex	GTP binding;GTPase activity;RNA binding;ribosome binding;translation elongation factor activity	response to xenobiotic stimulus;translational elongation
PF3D7_0323800	PF3D7_0323800	conserved Plasmodium protein, unknown function	N/A	114842	0	no	GCV	O	nucleus	mRNA binding	N/A
PF3D7_0522100	PF3D7_0522100	conserved Plasmodium protein, unknown function	N/A	90223	0	no	GCV, OK	O	N/A	N/A	N/A
PF3D7_0111400	PF3D7_0111400	conserved Plasmodium protein, unknown function	GEXP19	85036	0	no	OK	O	N/A	N/A	N/A
PF3D7_1107100	PF3D7_1107100	nucleic acid binding protein, putative	N/A	69259	0	no	OK	O	nuclear speck;nucleus	RNA binding;mRNA binding;nucleic acid binding	mRNA cis splicing, via spliceosome;nucleobase-containing compound metabolic process;regulation of alternative mRNA splicing, via spliceosome
PF3D7_1011800	PF3D7_1011800	PRE-binding protein	PREBP	131626	0	no	OK	F	cytoplasm;nucleus	DNA-binding transcription factor activity;RNA binding;double-stranded DNA binding;mRNA binding;sequence-specific DNA binding	regulation of gene expression;regulation of transcription, DNA-templated
PF3D7_0405700	PF3D7_0405700	amino acid decarboxylase AAD, putative	N/A	280732	0	no	OK	M	N/A	lysine decarboxylase activity	lysine catabolic process
PF3D7_1340500	PF3D7_1340500	inner centromere protein, putative	N/A	146276	0	no	OK	F	nucleus;spindle	protein binding	regulation of cell cycle
PF3D7_1236100	PF3D7_1236100	clustered-asparagine-rich protein	CARP	51533	0	no	OK	M	cytoplasm;nucleus;ribonucleoprotein complex	RNA binding;mRNA binding	N/A
PF3D7_0315600	PF3D7_0315600	male development protein MD3	MD3	57072	0	no	OK	M	cytoplasm;nucleus;protein-containing complex	protein binding;RNA binding	RNP complex;sexual development
PF3D7_1355600	PF3D7_1355600	PhIL1 interacting protein PIP1	PIP1	66219	0	no	GCV	M	inner membrane pellicle complex	protein binding	N/A
PF3D7_1134600	PF3D7_1134600	CCCH-type zinc finger protein ZNF4	ZNF4	203986	0	no	OK	O	cytoplasm;nucleus;protein-containing complex	protein binding;RNA binding	RNP complex
PF3D7_1241400	PF3D7_1241400	female development protein FD1, putative	FD1	231675	0	no	OK	O	cytoplasm;nucleus;protein-containing complex	protein binding;RNA binding	RNP complex;sexual development
PF3D7_1106900	PF3D7_1106900	conserved Plasmodium protein, unknown function	N/A	20354	0	no	GCV, OK	F	N/A	N/A	N/A
PF3D7_0415900	PF3D7_0415900	60S ribosomal protein L15, putative	N/A	24134	0	no	RI	F	cytosolic large ribosomal subunit;nucleus;ribosome	RNA binding;structural constituent of ribosome	cytoplasmic translation;translation
PF3D7_1437900	PF3D7_1437900	HSP40, subfamily A	HSP40	48469	0	no	RI, eTZ, OK	F	cytosol;host cell plasma membrane;membrane;nucleus	ATP hydrolysis activity;Hsp70 protein binding;RNA binding	response to heat;response to xenobiotic stimulus
PF3D7_0608600	PF3D7_0608600	conserved Plasmodium protein, unknown function	N/A	33282	0	no	GCV	M	N/A	N/A	N/A
PF3D7_0617200	PF3D7_0617200	BFR1 domain-containing protein, putative	N/A	52980	0	no	RI	O	endoplasmic reticulum;nuclear outer membrane-endoplasmic reticulum membrane network;nucleus;ribonucleoprotein complex		intracellular mRNA localization
PF3D7_0218200	PF3D7_0218200	SUZ domain-containing protein, putative	N/A	94691	0	no	GCV	M	cytosol	rRNA (guanine-N1-)-methyltransferase activity	ribosomal large subunit assembly
PF3D7_1219100	PF3D7_1219100	clathrin heavy chain, putative	CHC	232950	0	no	OK	O	clathrin complex;clathrin vesicle coat;extracellular vesicle;nucleus	clathrin light chain binding	receptor-mediated endocytosis
PF3D7_0106500	PF3D7_0106500	conserved Plasmodium protein, unknown function	N/A	167075	0	no	OK	M	N/A	N/A	N/A
PF3D7_0721600	PF3D7_0721600	40S ribosomal protein S5, putative	N/A	21863	0	no	RI	O	cytosolic small ribosomal subunit;nucleus;ribosome	RNA binding;mRNA binding;rRNA binding;structural constituent of ribosome	ribosomal small subunit assembly;translation
PF3D7_1409800	PF3D7_1409800	CUGBP Elav-like family member 2, putative	CELF2	59275	0	no	OK	O	P granule;cytoplasm;nucleus;ribonucleoprotein complex	RNA binding;mRNA binding	N/A
PF3D7_0522900	PF3D7_0522900	zinc finger protein, putative	N/A	185288	0	no	OK	O	N/A	metal ion binding	N/A
PF3D7_1357000	PF3D7_1357000	elongation factor 1-alpha	N/A	48959	0	no	eTZ	F	eukaryotic translation elongation factor 1 complex;infected host cell surface knob;mitochondrion;nucleus	GTPase activity;translation elongation factor activity	translation;translational elongation
PF3D7_1449100	PF3D7_1449100	CLASP domain-containing protein, putative	N/A	121111	0	no	OK	M	cytoplasmic microtubule;nucleus	microtubule binding	microtubule cytoskeleton organization
PF3D7_0305300	PF3D7_0305300	transporter, putative	N/A	114503	11	no	RI	O	cell surface;membrane	protein binding	N/A
PF3D7_0619300	PF3D7_0619300	conserved Plasmodium protein, unknown function	N/A	433712	0	no	OK	M	N/A	N/A	N/A
PF3D7_1103800	PF3D7_1103800	CCR4-NOT transcription complex subunit NOT1-G, putative	NOT1-G	391942	4	no	OK	M	CCR4-NOT complex;CCR4-NOT core complex;P-body;cytosol;nucleus	mRNA binding;molecular adaptor activity	negative regulation of translation;nuclear-transcribed mRNA catabolic process, deadenylation-dependent decay
PF3D7_0624600	PF3D7_0624600	ISWI chromatin-remodeling complex ATPase	ISWI	315620	0	no	RI	M	nucleus	ATP-dependent activity, acting on DNA;DNA binding;RNA binding;helicase activity;transcription cis-regulatory region binding	chromatin remodeling;positive regulation of transcription, DNA-templated
PF3D7_0818200	PF3D7_0818200	14-3-3 protein	14-3-3I	30193	0	no	lTZ	M	cytoplasm;extracellular vesicle;food vacuole;nucleus	RNA binding;histone binding;protein binding	entry into host
PF3D7_1008700	PF3D7_1008700	tubulin beta chain	N/A	49751	0	no	lTZ	M	apical part of cell;cell surface;cytoplasm;food vacuole;microtubule;nucleus	GTP binding;protein binding;structural constituent of cytoskeleton	microtubule cytoskeleton organization;microtubule-based process;mitotic cell cycle;response to drug;response to xenobiotic stimulus
PF3D7_1015900	PF3D7_1015900	enolase	ENO	48678	0	no	eTZ	M	cell surface;cytoplasm;cytoskeleton;food vacuole;nucleus;phosphopyruvate hydratase complex;plasma membrane	RNA binding;mRNA cap binding;phosphopyruvate hydratase activity;protein binding	activation of immune response;autophagosome assembly;glycolytic process;regulation of vacuole fusion, non-autophagic;transcription, DNA-templated
PF3D7_1343300	PF3D7_1343300	CDT1-like protein, putative	N/A	114585	0	no	OK	M	nucleus	N/A	N/A
PF3D7_1444800	PF3D7_1444800	fructose-bisphosphate aldolase	FBPA	40105	0	no	eTZ	M	cell surface;cytoplasm;cytosol;extracellular vesicle;nucleus	RNA binding;actin binding;fructose-bisphosphate aldolase activity	actin polymerization or depolymerization;fructose 1,6-bisphosphate metabolic process;glycolytic process
PF3D7_1474900	PF3D7_1474900	trailer hitch homolog, putative	CITH	38569	0	no	OK	O	P granule;P-body;cytoplasm;messenger ribonucleoprotein complex;nucleus	mRNA binding	P-body assembly;mRNA catabolic process;stress granule assembly
PF3D7_1108100	PF3D7_1108100	conserved Plasmodium protein, unknown function	N/A	162412	0	no	OK	M	N/A	N/A	N/A
PF3D7_1129100	PF3D7_1129100	parasitophorous vacuolar protein 1	PV1	51951	0	MIKIILASFLFFFYFSSSIYG	eTZ	M	Maurer's cleft;food vacuole;merozoite dense granule;nucleus;protein-containing complex;symbiont-containing vacuole	protein binding	N/A
PF3D7_0214100	PF3D7_0214100	protein transport protein SEC31	SEC31	166709	0	no	SZ	O	COPII vesicle coat;COPII-coated ER to Golgi transport vesicle;Maurer's cleft;endoplasmic reticulum exit site;host cell cytoplasm	structural molecule activity	COPII-coated vesicle budding;COPII-coated vesicle cargo loading;endoplasmic reticulum organization;endoplasmic reticulum to Golgi vesicle-mediated transport;intracellular protein transport;translocation of peptides or proteins into host cell cytoplasm
PF3D7_1465900	PF3D7_1465900	40S ribosomal protein S3	N/A	24668	0	no	OK	F	cytosolic small ribosomal subunit;extracellular vesicle;nucleus	RNA binding;structural constituent of ribosome	translation
PF3D7_1003500	PF3D7_1003500	40S ribosomal protein S20e, putative	N/A	13513	0	no	RI, eTZ	O	cytosolic small ribosomal subunit;nucleus;small ribosomal subunit	structural constituent of ribosome	translation
PF3D7_1120000	PF3D7_1120000	conserved protein, unknown function	N/A	128952	0	no	OK	O	cytoplasm;membrane;nucleus	mRNA binding	N/A
PF3D7_0621200	PF3D7_0621200	pyridoxine biosynthesis protein PDX1	PDX1	33013	0	no	eTZ	F	cytosol;extracellular vesicle;nucleus	amine-lyase activity;catalytic activity;glutaminase activity;identical protein binding	cellular amino acid metabolic process;pyridoxal phosphate biosynthetic process;pyridoxine biosynthetic process;response to singlet oxygen;vitamin B6 biosynthetic process
PF3D7_1319000	PF3D7_1319000	conserved Plasmodium protein, unknown function	N/A	113379	0	no	OK	O	N/A	N/A	N/A
PF3D7_0422400	PF3D7_0422400	40S ribosomal protein S19	RPS19	19722	0	no	RI	O	cytosolic small ribosomal subunit;extracellular vesicle;nucleus	RNA binding;structural constituent of ribosome	ribosomal small subunit assembly;translation
PF3D7_1438900	PF3D7_1438900	thioredoxin peroxidase 1	Trx-Px1	21807	0	no	RI	F	Maurer's cleft;cell surface;cytoplasm;cytosol;nucleolus;nucleus	RNA binding;antioxidant activity;double-stranded DNA binding;double-stranded RNA binding;long noncoding RNA binding;protein binding;protein dimerization activity;thioredoxin peroxidase activity	DNA protection;cell redox homeostasis;protein folding;response to heat;response to oxidative stress
PF3D7_1331800	PF3D7_1331800	60S ribosomal protein L23, putative	N/A	14993	0	no	eTZ	O	cytosolic large ribosomal subunit;nucleus	RNA binding;large ribosomal subunit rRNA binding;structural constituent of ribosome
PF3D7_1130200	PF3D7_1130200	60S ribosomal protein P0	PfP0	34968	0	no	RI	O	cytosolic large ribosomal subunit;extracellular vesicle;intracellular;nucleus	RNA binding;large ribosomal subunit rRNA binding;structural constituent of ribosome	cytoplasmic translation;ribosomal large subunit assembly;translation
PF3D7_0602000	PF3D7_0602000	zinc finger protein, putative	N/A	165399	0	no	OK	M	N/A	metal ion binding	N/A
PF3D7_0619400	PF3D7_0619400	cell division cycle protein 48 homologue, putative	N/A	92387	0	no	OK	M	VCP-NPL4-UFD1 AAA ATPase complex;cytoplasm;cytosol;endoplasmic reticulum;extracellular vesicle;nucleus	ATP hydrolysis activity;RNA binding;polyubiquitin modification-dependent protein binding	ER-associated misfolded protein catabolic process;autophagosome maturation;macroautophagy;mitotic spindle disassembly;regulation of cell cycle process;retrograde protein transport, ER to cytosol;ubiquitin-dependent ERAD pathway
PF3D7_0513600	PF3D7_0513600	deoxyribodipyrimidine photo-lyase, putative	N/A	129199	0	no	OK	F	nucleus	deoxyribodipyrimidine photo-lyase activity	DNA repair;photoreactive repair
PF3D7_1447000	PF3D7_1447000	40S ribosomal protein S5	N/A	29958	0	no	eTZ	O	cytosolic small ribosomal subunit;nucleus	RNA binding;structural constituent of ribosome	translation
PF3D7_0512000	PF3D7_0512000	prefoldin subunit 6	PFD6	13667	0	no	GCV	O	cytoplasm;prefoldin complex;symbiont-containing vacuole membrane	chaperone binding;protein binding	chaperone-mediated protein complex assembly;protein folding
PF3D7_0923900	PF3D7_0923900	polyadenylate-binding protein 2, putative	PABP2	22979	0	no	RI	O	cytosol;nucleus	RNA binding;poly(A) binding	regulation of translation
PF3D7_1359500	PF3D7_1359500	conserved Plasmodium protein, unknown function	N/A	31697	0	no	GCV	F	N/A	N/A	N/A
PF3D7_0317600	PF3D7_0317600	40S ribosomal protein S11, putative	RPS11	18760	0	no	RI, OK	F	cytosolic small ribosomal subunit;extracellular vesicle;nucleus	structural constituent of ribosome	translation
PF3D7_0314700	PF3D7_0314700	RING finger protein RNF1	RNF1	135638	0	no	OK	M	cytoplasm;nucleus	histone binding;ubiquitin protein ligase activity	ubiquitin-dependent protein catabolic process
PF3D7_1365900	PF3D7_1365900	ubiquitin-60S ribosomal protein L40	N/A	14617	0	no	GCV	O	cytoplasm;cytosolic large ribosomal subunit;nucleus	RNA binding;protein tag;structural constituent of ribosome;ubiquitin protein ligase binding	cellular protein modification process;modification-dependent protein catabolic process;protein ubiquitination;translation;ubiquitin-dependent protein catabolic process
PF3D7_1327300	PF3D7_1327300	subpellicular microtubule protein 3	SPM3	205477	0	no	OK	O	cell surface;subpellicular microtubule		cell morphogenesis;cell motility
PF3D7_0322900	PF3D7_0322900	40S ribosomal protein S3A, putative	RPS3A	30047	0	no	eTZ	O	cytosol;cytosolic small ribosomal subunit;extracellular vesicle;nucleus	RNA binding;structural constituent of ribosome	translation
PF3D7_0316800	PF3D7_0316800	40S ribosomal protein S15A, putative	N/A	14874	0	no	OK	O	cytosolic small ribosomal subunit;nucleus	RNA binding;structural constituent of ribosome	translation
PF3D7_1415400	PF3D7_1415400	Btz domain-containing protein, putative	N/A	178501	0	no	OK	M	nucleus	mRNA binding	N/A
PF3D7_0320800	PF3D7_0320800	ATP-dependent RNA helicase DDX6	DOZI	49413	0	no	OK	F	P-body;cytoplasm;cytoplasmic stress granule;nucleus	RNA helicase activity;mRNA binding;protein binding	P-body assembly;stress granule assembly
PF3D7_0825900	PF3D7_0825900	conserved Plasmodium protein, unknown function	N/A	76896	0	no	OK	F	N/A	N/A	N/A
PF3D7_0815600	PF3D7_0815600	eukaryotic translation initiation factor 3 subunit G, putative	EIF3G	31251	0	no	RI	F	nucleus	mRNA binding;translation initiation factor activity	translation;translational initiation
PF3D7_0520000	PF3D7_0520000	40S ribosomal protein S9, putative	RPS9	22123	0	no	RI	O	RNA N6-methyladenosine methyltransferase complex;cytosolic small ribosomal subunit;nucleus;small ribosomal subunit;small-subunit processome	RNA binding;rRNA binding;structural constituent of ribosome	positive regulation of translational fidelity
PF3D7_1145400	PF3D7_1145400	dynamin-like protein	DYN1	96374	0	no	SZ	F	cytoplasm;food vacuole;host cell cytoplasm;membrane;nuclear membrane;nucleus;plasma membrane;symbiont-containing vacuole membrane	GTPase activity;RNA binding;microtubule binding	mitochondrial fission;organelle fission
PF3D7_0507600	PF3D7_0507600	protein CAF40, putative	CAF40	73424	0	no	OK	M	CCR4-NOT complex;CCR4-NOT core complex;P-body;nucleus	protein binding	cell differentiation;negative regulation of translation
PF3D7_1466300	PF3D7_1466300	26S proteasome regulatory subunit RPN2, putative	RPN2	132767	0	no	RI	O	nucleus;proteasome regulatory particle;proteasome regulatory particle, base subcomplex;proteasome storage granule	endopeptidase activity	proteasome-mediated ubiquitin-dependent protein catabolic process;response to xenobiotic stimulus;ubiquitin-dependent protein catabolic process
PF3D7_0315100	PF3D7_0315100	eukaryotic translation initiation factor 4E	eIF4E	26948	0	no	OK	O	P granule;eukaryotic translation initiation factor 4F complex;nucleus	RNA 7-methylguanosine cap binding;RNA cap binding;mRNA cap binding;protein binding;translation initiation factor activity	translational initiation
PF3D7_1407100	PF3D7_1407100	rRNA 2'-O-methyltransferase fibrillarin, putative	NOP1	34129	0	no	RI, eTZ	O	Cajal body;box C/D RNP complex;nucleolus;nucleus;small-subunit processome;sno(s)RNA-containing ribonucleoprotein complex	RNA binding;histone-glutamine methyltransferase activity;rRNA methyltransferase activity	box C/D RNA 3'-end processing;histone glutamine methylation;rRNA methylation;rRNA processing
PF3D7_0302100	PF3D7_0302100	serine/threonine protein kinase	SRPK1	157372	0	no	OK	M	cytoplasm;nucleus	MAP kinase activity;protein serine/threonine kinase activity	intracellular signal transduction;protein phosphorylation;regulation of gene expression;regulation of mRNA processing;spliceosomal complex assembly
PF3D7_1434300	PF3D7_1434300	Hsp70/Hsp90 organizing protein	HOP	66057	0	no	RI, eTZ	M	cytosol	ATPase regulator activity;Hsp70 protein binding;Hsp90 protein binding;protein binding
PF3D7_0726500	PF3D7_0726500	ubiquitin carboxyl-terminal hydrolase, putative	N/A	373169	0	no	OK	M	cytosol;nucleus	cysteine-type endopeptidase activity;thiol-dependent deubiquitinase	protein deubiquitination
PF3D7_1304500	PF3D7_1304500	small heat shock protein, putative	N/A	25195	0	no	GCV	F	mitochondrion	protein self-association;unfolded protein binding	protein complex oligomerization;protein folding;response to heat;response to hydrogen peroxide;response to reactive oxygen species;response to salt stress;response to unfolded protein
PF3D7_1466800	PF3D7_1466800	NOC3 domain-containing protein, putative	N/A	105448	0	no	OK	F	nucleus	chromatin binding	chromatin remodeling;ribosome organization
PF3D7_1309100	PF3D7_1309100	60S ribosomal protein L24, putative	N/A	19245	0	no	OK	O	cytosolic large ribosomal subunit;nucleus	RNA binding;structural constituent of ribosome	assembly of large subunit precursor of preribosome;ribosomal large subunit assembly;translation
PF3D7_1248900	PF3D7_1248900	26S protease regulatory subunit 8, putative	RPT6	49545	0	no	lTZ	F	nucleus;proteasome complex;proteasome regulatory particle, base subcomplex	ATP hydrolysis activity;transcription coregulator activity	proteasome regulatory particle assembly;proteasome-mediated ubiquitin-dependent protein catabolic process;ubiquitin-dependent protein catabolic process
PF3D7_0515600	PF3D7_0515600	gamete egress protein GEP, putative	GEP	146737	0	no	OK	O	osmiophilic body	N/A	exit from host cell
PF3D7_0422300	PF3D7_0422300	alpha tubulin 2	N/A	49691	0	no	GCV, OK	M	cytoplasm;microtubule;nucleus	GTP binding;structural constituent of cytoskeleton	microtubule cytoskeleton organization;microtubule-based process;mitotic cell cycle
PF3D7_0205100	PF3D7_0205100	conserved Plasmodium protein, unknown function	N/A	86237	0	no	OK	M	N/A	N/A	N/A
PF3D7_0516900	PF3D7_0516900	60S ribosomal protein L2	RPL2	28000	0	no	eTZ	O	cytosolic large ribosomal subunit;nucleus	RNA binding;structural constituent of ribosome	cytoplasmic translation;translation
PF3D7_1014300	PF3D7_1014300	SPRY domain-containing protein, putative	N/A	283131	8	no	OK	M	cytoplasm;membrane;nucleus	N/A	proteasome-mediated ubiquitin-dependent protein catabolic process
PF3D7_1105400	PF3D7_1105400	40S ribosomal protein S4, putative	RPS4	29772	0	no	eTZ	O	cytosolic small ribosomal subunit;extracellular vesicle;nucleus;small ribosomal subunit	RNA binding;structural constituent of ribosome	translation
PF3D7_0903900	PF3D7_0903900	60S ribosomal protein L32	RPL32	15527	0	no	RI, GCII	O	cytosolic large ribosomal subunit;nucleus	RNA binding;rRNA binding;structural constituent of ribosome	translation
PF3D7_0111000	PF3D7_0111000	kinesin-8B, putative	N/A	191873	0	no	OK	M	cytoplasm;cytoplasmic microtubule;kinesin complex;microtubule	ATP hydrolysis activity;microtubule binding;microtubule motor activity;plus-end-directed microtubule motor activity	axoneme assembly;cilium assembly;microtubule-based movement
PF3D7_1110200	PF3D7_1110200	pre-mRNA-processing factor 6, putative	PRPF6	152150	0	no	RI, OK	O	U4/U6 x U5 tri-snRNP complex;catalytic step 2 spliceosome	RNA binding	mRNA splicing, via spliceosome;spliceosomal tri-snRNP complex assembly
PF3D7_0708800	PF3D7_0708800	heat shock protein 110	HSP110c	99964	0	no	RI	O	cytoplasm;cytosol;inner membrane pellicle complex;nucleus	ATP hydrolysis activity;protein binding	protein folding;response to heat
PF3D7_1202600	PF3D7_1202600	nuclear export mediator factor NEMF, putative	NEMF	254296	0	no	OK	O	RQC complex;nucleus	ribosomal large subunit binding;tRNA binding	nuclear export;rescue of stalled ribosome;ribosome-associated ubiquitin-dependent protein catabolic process
PF3D7_1408600	PF3D7_1408600	40S ribosomal protein S8e, putative	N/A	25051	0	no	RI, eTZ	O	cytosolic small ribosomal subunit;nucleus	RNA binding;structural constituent of ribosome	maturation of SSU-rRNA from tricistronic rRNA transcript (SSU-rRNA, 5.8S rRNA, LSU-rRNA);translation
PF3D7_0711500	PF3D7_0711500	regulator of chromosome condensation, putative	N/A	78897	0	no	OK	M	Maurer's cleft;cytoplasm;nucleus	chromatin binding	Ran protein signal transduction;chromosome condensation;chromosome segregation;regulation of mitotic spindle assembly
PF3D7_1242700	PF3D7_1242700	40S ribosomal protein S17, putative	N/A	16067	0	no	OK	O	cytosolic small ribosomal subunit;mitochondrion;nucleus	RNA binding;structural constituent of ribosome	translation
PF3D7_1416900	PF3D7_1416900	prefoldin subunit 2, putative	N/A	16653	0	no	GCII	M	cytoplasm	protein folding chaperone	protein folding
PF3D7_1302100	PF3D7_1302100	gamete antigen 27/25	G27/25	26005	0	no	GCII	O	nucleus	protein dimerization activity	N/A
PF3D7_0517300	PF3D7_0517300	serine/arginine-rich splicing factor 1	SR1	34561	0	no	RI	O	cytoplasm;nuclear speck;nucleus;spliceosomal complex	RNA binding;phosphorylated histone binding	RNA splicing;cellular response to DNA damage stimulus;mRNA cis splicing, via spliceosome;mRNA processing;regulation of alternative mRNA splicing, via spliceosome;regulation of mRNA splicing, via spliceosome
PF3D7_0618300	PF3D7_0618300	60S ribosomal protein L27a, putative	N/A	16723	0	no	RI	F	cytosolic large ribosomal subunit;large ribosomal subunit;nucleus	structural constituent of ribosome	translation
PF3D7_0813900	PF3D7_0813900	40S ribosomal protein S16, putative	RPS16	16285	0	no	RI	O	cytosolic small ribosomal subunit;nucleus;small ribosomal subunit	RNA binding;structural constituent of ribosome	maturation of SSU-rRNA from tricistronic rRNA transcript (SSU-rRNA, 5.8S rRNA, LSU-rRNA);translation
PF3D7_0413600	PF3D7_0413600	26S protease regulatory subunit 6B, putative	RPT3	44666	0	no	OK	O	cytosolic proteasome complex;nucleus;proteasome regulatory particle;proteasome regulatory particle, base subcomplex	ATP hydrolysis activity	positive regulation of RNA polymerase II transcription preinitiation complex assembly;proteasome regulatory particle assembly;ubiquitin-dependent protein catabolic process
PF3D7_1472200	PF3D7_1472200	histone deacetylase, putative	HDA1	268920	3	no	OK	M	nucleus	protein binding	chromatin remodeling
PF3D7_1003700	PF3D7_1003700	MKT1 domain-containing protein, putative	N/A	153349	0	no	GCV, OK	O	N/A	5'-flap endonuclease activity;flap endonuclease activity	N/A
PF3D7_1016300	PF3D7_1016300	GBP130 protein	GBP130	95844	1	no	RI, lTZ	M	host cell cytoplasm;infected host cell surface knob;nucleus	mRNA binding;protein binding	N/A
PF3D7_0818900	PF3D7_0818900	heat shock protein 70	HSP70	73915	0	no	RI, eTZ	M	cell surface;cytoplasm;cytosol;extracellular vesicle;food vacuole;nucleus	ATP binding;ATP hydrolysis activity;RNA binding;heat shock protein binding;misfolded protein binding;phosphatidylinositol-3-phosphate binding;protein binding;protein folding chaperone;unfolded protein binding	cellular response to unfolded protein;chaperone cofactor-dependent protein refolding;protein refolding;response to heat;response to unfolded protein
PF3D7_1412300	PF3D7_1412300	nuclear transport factor 2, putative	NTF2	14438	0	no	GCV	O	nuclear pore central transport channel	N/A	nucleocytoplasmic transport;protein import into nucleus
PF3D7_1426100	PF3D7_1426100	transcription factor BTF3, putative	BTF3	19393	0	no	RI, GCV	O	cytosol;nascent polypeptide-associated complex;nucleus;polysomal ribosome;transcription regulator complex		N/A
PF3D7_0627500	PF3D7_0627500	protein DJ-1	DJ1	20292	0	no	OK	M	cell surface;cytosol;nucleus	peptidase activity;protein deglycase activity	guanine deglycation, glyoxal removal;protein deglycation;protein deglycation, glyoxal removal;protein folding;thiamine biosynthetic process
PF3D7_1323400	PF3D7_1323400	60S ribosomal protein L23	RPL23	22093	0	no	RI	M	cytosolic large ribosomal subunit;nucleus	rRNA binding;structural constituent of ribosome	ribosomal large subunit assembly;translation
PF3D7_1431100	PF3D7_1431100	PhIL1 interacting protein PIP2	PIP2	40748	0	no	OK	M	inner membrane pellicle complex	protein binding	N/A
PF3D7_0806800	PF3D7_0806800	V-type proton ATPase subunit a, putative	N/A	122999	6	no	OK	M	food vacuole;membrane;proton-transporting two-sector ATPase complex;vacuolar proton-transporting V-type ATPase complex	ATPase binding;electron transfer activity;proton-transporting ATP synthase activity, rotational mechanism;proton-transporting ATPase activity, rotational mechanism	proton transmembrane transport;vacuolar acidification
PF3D7_0507100	PF3D7_0507100	60S ribosomal protein L4	RPL4	46211	0	no	OK	O	cytosolic large ribosomal subunit;nucleus	RNA binding;structural constituent of ribosome	translation
PF3D7_0917900	PF3D7_0917900	heat shock protein 70	BIP	72388	0	MKQIRPYILLLIVSLLKFISA	lTZ	O	cell surface;cytoplasm;endoplasmic reticulum;endoplasmic reticulum chaperone complex;endoplasmic reticulum lumen;extracellular vesicle;food vacuole;membrane;nucleus	ATP binding;ATP hydrolysis activity;RNA binding;heat shock protein binding;misfolded protein binding;protein binding;protein folding chaperone;unfolded protein binding	cellular response to unfolded protein;chaperone cofactor-dependent protein refolding;endoplasmic reticulum unfolded protein response;protein refolding;response to unfolded protein;response to xenobiotic stimulus;ubiquitin-dependent ERAD pathway
PF3D7_1462800	PF3D7_1462800	glyceraldehyde-3-phosphate dehydrogenase	GAPDH	36635	0	no	lTZ	M	cell surface;cytosol;extracellular vesicle;food vacuole;membrane;nucleus	RNA binding;glyceraldehyde-3-phosphate dehydrogenase (NAD+) (phosphorylating) activity;protein binding	cellular response to xenobiotic stimulus;entry into host;gluconeogenesis;glycolytic process;response to xenobiotic stimulus
PF3D7_0516200	PF3D7_0516200	40S ribosomal protein S11	RPS11	16077	0	no	RI, eTZ	O	cytosolic small ribosomal subunit;extracellular vesicle;nucleus	RNA binding	translation
PF3D7_1146800	PF3D7_1146800	female development protein FD2, putative	FD2	375412	0	no	OK	F	cytoplasm;nucleus;protein-containing complex	protein binding;RNA binding	RNP complex;sexual development
PF3D7_0719000	PF3D7_0719000	translation machinery-associated protein, putative	N/A	17841	0	no	GCV	M	N/A	protein-macromolecule adaptor activity	proteasome regulatory particle assembly
PF3D7_1021600	PF3D7_1021600	deoxyribose-phosphate aldolase, putative	DPA	28980	0	no	OK	F	intracellular	deoxyribose-phosphate aldolase activity	carbohydrate catabolic process;deoxyribonucleotide catabolic process;pentose-phosphate shunt
PF3D7_1467900	PF3D7_1467900	rab GTPase activator, putative	N/A	196056	0	no	OK	M	membrane;cell junction:cytoplasmic vesicle	protein binding	N/A
PF3D7_0919800	PF3D7_0919800	TLD domain-containing protein	N/A	124916	0	no	OK	M	nucleus	N/A	N/A
PF3D7_1443000	PF3D7_1443000	serine/threonine protein kinase	SRPK2	150096	0	no	GCV	F	Maurer's cleft;cytoplasm;nucleus	protein kinase activity;protein serine/threonine kinase activity;protein tyrosine kinase activity	peptidyl-serine phosphorylation;peptidyl-threonine phosphorylation;protein phosphorylation
PF3D7_1134000	PF3D7_1134000	heat shock protein 70	HSP70-3	73297	0	no	eTZ	M	cytoplasm;food vacuole;mitochondrion;nucleus	ATP binding;ATP hydrolysis activity;heat shock protein binding;misfolded protein binding;protein folding chaperone;unfolded protein binding	cellular response to unfolded protein;chaperone cofactor-dependent protein refolding;protein refolding;response to heat;response to unfolded protein
PF3D7_1445700	PF3D7_1445700	conserved Plasmodium protein, unknown function	N/A	41934	0	no	OK	O	Maurer's cleft;cytosol;inner membrane pellicle complex	N/A	N/A
PF3D7_1311500	PF3D7_1311500	26S protease regulatory subunit 7, putative	RPT1	46835	0	no	lTZ	M	nucleus;proteasome regulatory particle;proteasome regulatory particle, base subcomplex	TBP-class protein binding;endopeptidase activity;protein binding	positive regulation of RNA polymerase II transcription preinitiation complex assembly;ubiquitin-dependent protein catabolic process
PF3D7_1417900	PF3D7_1417900	ATP synthase-associated protein, putative	ATPTG9	16831	0	no	GCV	F	mitochondrion	N/A	ATP synthase complex
PF3D7_1460700	PF3D7_1460700	60S ribosomal protein L27	RPL27	16745	0	no	eTZ, OK	O	cytosolic large ribosomal subunit;nucleus	RNA binding;structural constituent of ribosome	translation
PF3D7_0814200	PF3D7_0814200	DNA/RNA-binding protein Alba 1	ALBA1	27259	0	no	RI	F	cytoplasm;extracellular vesicle;food vacuole;nucleus	DNA binding;RNA binding;mRNA binding;translation repressor activity, mRNA regulatory element binding
PF3D7_0708400	PF3D7_0708400	heat shock protein 90	HSP90	86166	0	no	eTZ, OK	M	cell surface;cytoplasm;cytosol;extracellular vesicle;food vacuole;nucleus;perinuclear region of cytoplasm;plasma membrane;protein-containing complex	ATP hydrolysis activity;RNA binding;protein binding;unfolded protein binding	cellular response to heat;protein folding;protein stabilization;regulation of histone deacetylase activity
PF3D7_1424400	PF3D7_1424400	60S ribosomal protein L7-3, putative	N/A	32681	0	no	RI	O	cytosolic large ribosomal subunit;extracellular vesicle;nucleus	RNA binding;structural constituent of ribosome	maturation of LSU-rRNA;translation
PF3D7_0827900	PF3D7_0827900	protein disulfide-isomerase	PDI8	55514	1	MNRKYFSSLFLFLISFVFESFVRS	eTZ, OK	O	cell surface;endoplasmic reticulum;endoplasmic reticulum lumen;food vacuole;microneme;nucleus;symbiont-containing vacuole	RNA binding;protein binding;protein disulfide isomerase activity	protein folding;response to endoplasmic reticulum stress
PF3D7_1130100	PF3D7_1130100	60S ribosomal protein L38	RPL38	10314	0	no	GCV	F	cytosolic large ribosomal subunit;nucleus	structural constituent of ribosome	ribonucleoprotein complex assembly;translation
PF3D7_1128300	PF3D7_1128300	ATP-dependent 6-phosphofructokinase	PFK11	183967	0	no	OK	F	6-phosphofructokinase complex;cytosol	6-phosphofructokinase activity;phosphofructokinase activity	glycolytic process;response to glucose
PF3D7_1347500	PF3D7_1347500	DNA/RNA-binding protein Alba 4	ALBA4	42160	0	no	RI	O	cytoplasm;cytosol;food vacuole;nucleus	DNA binding;RNA binding;mRNA binding;protein-containing complex binding	regulation of translation
PF3D7_1311100	PF3D7_1311100	meiosis-specific nuclear structural protein 1, putative	N/A	61232	0	no	OK	M	nucleus	protein binding	regulation of cell cycle
PF3D7_0517000	PF3D7_0517000	60S ribosomal protein L12, putative	N/A	18112	0	no	eTZ	O	cytosolic large ribosomal subunit;large ribosomal subunit;nucleus;ribosome	large ribosomal subunit rRNA binding;rRNA binding;structural constituent of ribosome	ribosomal large subunit assembly;translation
PF3D7_1432100	PF3D7_1432100	voltage-dependent anion-selective channel protein	VAC	33267	0	no	GCV	O	cell periphery;mitochondrial outer membrane;mitochondrion;nucleus;symbiont-containing vacuole membrane	voltage-gated anion channel activity	N/A
PF3D7_0608800	PF3D7_0608800	ornithine aminotransferase	OAT	46055	0	no	eTZ	F	cytoplasm;extracellular vesicle;food vacuole;intracellular;mitochondrion	RNA binding;identical protein binding;ornithine-oxo-acid transaminase activity;protein binding;pyridoxal phosphate binding	arginine catabolic process to glutamate;arginine catabolic process to proline via ornithine;ornithine metabolic process
PF3D7_1235700	PF3D7_1235700	ATP synthase subunit beta, mitochondrial	N/A	58394	0	no	lTZ	O	mitochondrial proton-transporting ATP synthase complex;mitochondrion;nucleus;proton-transporting ATP synthase complex, catalytic core F(1)		mitochondrial ATP synthesis coupled proton transport;proton transmembrane transport
PF3D7_1341200	PF3D7_1341200	60S ribosomal protein L18, putative	N/A	21746	0	no	RI	O	cytosolic large ribosomal subunit;nucleus	structural constituent of ribosome	translation
PF3D7_0210100	PF3D7_0210100	60S ribosomal protein L37ae, putative	RPL37A	10799	0	no	GCV	F	cytosolic large ribosomal subunit;nucleus	structural constituent of ribosome	translation
PF3D7_1474400	PF3D7_1474400	conserved Plasmodium protein, unknown function	N/A	357806	0	no	OK	M	N/A	N/A	N/A
PF3D7_0607000	PF3D7_0607000	translation initiation factor IF-2, putative	N/A	112358	0	no	RI	O	nucleus	translation initiation factor activity	translational initiation
PF3D7_0606600	PF3D7_0606600	WD repeat-containing protein, putative	N/A	280362	0	no	OK	M	P-body;nucleus	protein binding	deadenylation-independent decapping of nuclear-transcribed mRNA
PF3D7_0518200	PF3D7_0518200	SWIB/MDM2 domain-containing protein	MDM2	15496	0	no	GCV	F	mitochondrion;nucleus	protein binding	regulation of transcription by RNA polymerase II
PF3D7_1358800	PF3D7_1358800	40S ribosomal protein S15	RPS15	17250	0	no	RI, eTZ	O	Maurer's cleft;cytosolic small ribosomal subunit;nucleolus;nucleus	RNA binding;small ribosomal subunit rRNA binding;structural constituent of ribosome	translation
PF3D7_1466600	PF3D7_1466600	enkurin domain-containing protein, putative	N/A	33002	0	no	OK	M	nucleus	calmodulin binding	N/A
PF3D7_1320800	PF3D7_1320800	dihydrolipoyllysine-residue succinyltransferase component of 2-oxoglutarate dehydrogenase complex	N/A	47631	0	no	OK	F	mitochondrion	RNA binding;dihydrolipoyllysine-residue succinyltransferase activity	2-oxoglutarate metabolic process
PF3D7_0304400	PF3D7_0304400	60S ribosomal protein L44	RPL44	12157	0	no	GCV	O	cytosolic large ribosomal subunit;nucleus	structural constituent of ribosome	translation
PF3D7_1346000	PF3D7_1346000	dynactin subunit 2, putative	N/A	82581	0	no	GCV, OK	F	cytoplasm;dynactin complex;nucleus	N/A	mitotic spindle organization
PF3D7_1222300	PF3D7_1222300	endoplasmin, putative	GRP94	95018	0	MKLNNIYSFFFLFFVLCVIQENVRRVLC	OK	F	cell surface;endoplasmic reticulum;extracellular vesicle;food vacuole;nucleus;perinuclear region of cytoplasm	RNA binding;unfolded protein binding	protein folding;response to heat
PF3D7_1342000	PF3D7_1342000	40S ribosomal protein S6	N/A	35384	0	no	RI	O	cytosolic small ribosomal subunit;nucleus	structural constituent of ribosome	translation
PF3D7_0503300	PF3D7_0503300	serine/arginine-rich splicing factor 12	SRSF12	37699	0	no	RI, OK	M	nucleus;spliceosomal complex	RNA binding;nucleic acid binding	RNA splicing
PF3D7_1421200	PF3D7_1421200	40S ribosomal protein S25	RPS25	11664	0	no	eTZ	F	cytosolic small ribosomal subunit;nucleus	structural constituent of ribosome	translation
PF3D7_0209000	PF3D7_0209000	6-cysteine protein P230	P230	363218	0	MKKIITLKNLFLIILVYIFS	OK	M	anchored component of plasma membrane;cell surface;plasma membrane	protein binding	entry into host;obsolete pathogenesis
PF3D7_1460300	PF3D7_1460300	60S ribosomal protein L29, putative	RPL29	8014	0	no	OK	O	cytosolic large ribosomal subunit;nucleus	structural constituent of ribosome	cytoplasmic translation
PF3D7_1130700	PF3D7_1130700	structural maintenance of chromosomes protein 1	SMC1	214676	0	no	OK	O	cohesin complex;nuclear mitotic cohesin complex;nucleus	ATP hydrolysis activity;double-stranded DNA binding;minor groove of adenine-thymine-rich DNA binding;protein binding	mitotic sister chromatid segregation
PF3D7_0922500	PF3D7_0922500	phosphoglycerate kinase	PGK	45427	0	no	RI	M	Maurer's cleft;cell surface;cytosol;extracellular vesicle;food vacuole;nucleus	ADP binding;ATP binding;phosphoglycerate kinase activity	gluconeogenesis;glycolytic process;positive regulation of oxidative phosphorylation
PF3D7_1138500	PF3D7_1138500	protein phosphatase PPM2, protein phosphatase 2C	PPM2	105404	0	no	OK	O	cytoplasm;nucleus	magnesium-dependent protein serine/threonine phosphatase activity;protein serine/threonine phosphatase activity	protein dephosphorylation
PF3D7_0628200	PF3D7_0628200	eukaryotic translation initiation factor 2-alpha kinase	PK4	364331	1	no	RI, OK	M	extracellular vesicle;nucleus	elongation factor-2 kinase activity;protein kinase activity;protein tyrosine kinase activity	mitotic cell cycle checkpoint signaling;protein phosphorylation;response to xenobiotic stimulus
PF3D7_1213600	PF3D7_1213600	dynein light chain 1, putative	DLC8	10764	0	no	GCV, OK	M	cytoplasmic dynein complex;dynein complex;microtubule associated complex	cytoskeletal motor activity;dynein intermediate chain binding;dynein light intermediate chain binding;microtubule motor activity	microtubule-based movement;obsolete positive regulation of microtubule motor activity, plus-end-directed
PF3D7_1142500	PF3D7_1142500	60S ribosomal protein L28	RPL28	14407	0	no	eTZ	O	cytosolic large ribosomal subunit;nucleus
PF3D7_1006200	PF3D7_1006200	DNA/RNA-binding protein Alba 3	ALBA3	11977	0	no	RI	O	RNA N6-methyladenosine methyltransferase complex;extracellular vesicle;food vacuole;nucleus	DNA binding;RNA binding;endonuclease activity;mRNA binding;protein binding
PF3D7_0705700	PF3D7_0705700	40S ribosomal protein S29, putative	N/A	6416	0	no	RI	O	cytosolic small ribosomal subunit;nucleus	structural constituent of ribosome	translation
PF3D7_1105000	PF3D7_1105000	histone H4	H4	11456	0	no	OK	O	extracellular vesicle;nucleosome;nucleus	DNA binding;RNA binding	chromosome organization;nucleosome assembly
PF3D7_1366500	PF3D7_1366500	nucleoside diphosphate kinase	NDK	17012	0	no	GCV	F	N/A	ATP binding;magnesium ion binding;nucleoside diphosphate kinase activity	CTP biosynthetic process;GTP biosynthetic process;UTP biosynthetic process
PF3D7_1469600	PF3D7_1469600	acetyl-CoA carboxylase	ACC	394881	0	MINFFLSLLLFVLFFENLVVS	OK	F	acetyl-CoA carboxylase complex;apicoplast;biotin carboxylase complex	acetyl-CoA carboxylase activity;biotin binding;biotin carboxylase activity	fatty acid biosynthetic process
PF3D7_1323200	PF3D7_1323200	V-type proton ATPase subunit G, putative	N/A	14192	0	no	GCV	O	Maurer's cleft;food vacuole;nucleus;vacuolar proton-transporting V-type ATPase complex;vacuolar proton-transporting V-type ATPase, V1 domain	P-type proton-exporting transporter activity	vacuolar acidification
PF3D7_0713700	PF3D7_0713700	conserved Plasmodium protein, unknown function	N/A	24381	2	MFKKFFVFITFLVFIIKYIHC	GCV	O	nucleus	N/A	N/A
PF3D7_1216500	PF3D7_1216500	male development gene 1	MDV1	25757	0	no	OK	O	osmiophilic body;plasma membrane;symbiont-containing vacuole membrane;vacuolar membrane		exit from host cell
PF3D7_1246200	PF3D7_1246200	actin I	ACT1	41871	0	no	OK	F	actin filament;cell surface;extracellular vesicle;filamentous actin;food vacuole;nucleus	RNA binding;mRNA cap binding;protein binding;structural constituent of cytoskeleton	actin polymerization-dependent cell motility involved in migration of symbiont in host;cell division;cytoskeleton organization;entry into host
		Bait
		with signal peptide

## Sheet: Shared hits sorted by log2
Hits	Gene ID	Product Description	Short name	Log2 ratio	Mol. weight [kDa]	# TMD	Signal Peptide	Peak Stage Expression	Sex specificity	Curated GO Components (Cellular)	Curated GO Functions (Molecular)	Curated GO Processes (Biological)
PF3D7_0607000	PF3D7_0607000	translation initiation factor IF-2, putative	N/A	29.466	112358	0	no	RI	O	nucleus	translation initiation factor activity	translational initiation
PF3D7_0825900	PF3D7_0825900	conserved Plasmodium protein, unknown function	FGP1	29.0353	76896	0	no	OK	F	N/A	N/A	N/A
PF3D7_1006700	PF3D7_1006700	conserved Plasmodium protein, unknown function	N/A	28.0638	45624	0	no	OK	O	nucleus	N/A	N/A
PF3D7_1320800	PF3D7_1320800	dihydrolipoyllysine-residue succinyltransferase component of 2-oxoglutarate dehydrogenase complex	N/A	27.62	47631	0	no	OK	F	mitochondrion	RNA binding;dihydrolipoyllysine-residue succinyltransferase activity	2-oxoglutarate metabolic process
PF3D7_1360900	PF3D7_1360900	RNA-binding protein, putative	N/A	27.603	44813	0	no	lTZ	M	nucleus;ribonucleoprotein complex	RNA binding	N/A
PF3D7_0922100	PF3D7_0922100	ubiquitin-like protein, putative	N/A	27.5637	182087	2	no	RI	M	cytosol	polyubiquitin modification-dependent protein binding	ubiquitin-dependent protein catabolic process
PF3D7_1355600	PF3D7_1355600	PhIL1 interacting protein PIP1	PIP1	27.2557	66219	0	no	GCV	M	inner membrane pellicle complex	protein binding	N/A
PF3D7_0726500	PF3D7_0726500	ubiquitin carboxyl-terminal hydrolase, putative	N/A	27.2454	373169	0	no	OK	M	cytosol;nucleus	cysteine-type endopeptidase activity;thiol-dependent deubiquitinase	protein deubiquitination
PF3D7_1416200	PF3D7_1416200	metacaspase-3	MCA3	27.203	264925	0	no	OK	O	cytoplasm	serine-type peptidase activity	proteolysis
PF3D7_1003700	PF3D7_1003700	MKT1 domain-containing protein, putative	MKT1DP	27.0178	153349	0	no	GCV, OK	O	N/A	5'-flap endonuclease activity;flap endonuclease activity	N/A
PF3D7_1128600	PF3D7_1128600	CCR4-NOT transcription complex subunit 2, putative	NOT2	26.8267	65782	0	no	OK	F	CCR4-NOT complex;CCR4-NOT core complex;P-body	poly(A)-specific ribonuclease activity	negative regulation of translation;nuclear-transcribed mRNA poly(A) tail shortening
PF3D7_0926100	PF3D7_0926100	protein kinase, putative	N/A	26.7339	366960	0	no	RI	M	N/A	protein kinase activity;ATP binding	protein phosphorylation
PF3D7_1220000	PF3D7_1220000	female development protein FD4, putative	FD4	26.7144	51142	0	no	OK	F	cytoplasm;nucleus;protein-containing complex	protein binding;RNA binding	RNP complex;sexual development
PF3D7_1241400	PF3D7_1241400	female development protein FD1, putative	FD1	26.5898	231675	0	no	OK	O	cytoplasm;nucleus;protein-containing complex	protein binding;RNA binding	RNP complex;sexual development
PF3D7_1417200	PF3D7_1417200	CCR4-NOT transcription complex subunit NOT1, putative	NOT1	26.4776	519826	0	no	OK	O	CCR4-NOT complex;CCR4-NOT core complex;P-body;cytosol;nucleus	mRNA binding;molecular adaptor activity	negative regulation of translation;nuclear-transcribed mRNA catabolic process, deadenylation-dependent decay
PF3D7_0927200	PF3D7_0927200	gametocyte development protein GD1, putative	GD1	26.4052	189700	0	no	OK	O	cytosol	metal ion binding	sexual development
PF3D7_1021900	PF3D7_1021900	PHAX domain-containing protein, putative	N/A	26.2756	267386	0	no	OK	O	nucleus	mRNA binding	N/A
PF3D7_0522900	PF3D7_0522900	zinc finger protein, putative	ZFP-G1	26.2013	185288	0	no	OK	O	N/A	metal ion binding	N/A
PF3D7_1107100	PF3D7_1107100	nucleic acid binding protein, putative	N/A	25.9848	69259	0	no	OK	O	nuclear speck;nucleus	RNA binding;mRNA binding;nucleic acid binding	mRNA cis splicing, via spliceosome;nucleobase-containing compound metabolic process;regulation of alternative mRNA splicing, via spliceosome
PF3D7_0611800	PF3D7_0611800	conserved Plasmodium protein, unknown function	N/A	25.8447	374892	0	no	OK	F	nucleus	N/A	N/A
PF3D7_1023900	PF3D7_1023900	chromodomain-helicase-DNA-binding protein 1 homolog, putative	CHD1	25.756	381254	0	no	eTZ, OK	M	nucleus	protein binding	chromatin remodeling
PF3D7_1131600	PF3D7_1131600	kelch domain-containing protein, putative	KelchDP	25.7163	330303	0	no	OK	M	N/A	protein binding	N/A
PF3D7_1236100	PF3D7_1236100	clustered-asparagine-rich protein	CARP	25.6882	51533	0	no	OK	M	cytoplasm;nucleus;ribonucleoprotein complex	RNA binding;mRNA binding	N/A
PF3D7_1233200	PF3D7_1233200	male development protein MD2, putative	MD2	25.5802	383449	0	no	OK	O	keratohyalin granule;cytoplasm;nucleus	RNA binding;protein binding	regulation of translation
PF3D7_0218200	PF3D7_0218200	SUZ domain-containing protein, putative	SUZDP	25.5759	94691	0	no	GCV	M	cytosol	rRNA (guanine-N1-)-methyltransferase activity	ribosomal large subunit assembly
PF3D7_1416600	PF3D7_1416600	conserved Plasmodium protein, unknown function	PDG1	25.5331	357636	0	no	GCV	F	N/A	N/A	N/A
PF3D7_1146800	PF3D7_1146800	female development protein FD2, putative	FD2	25.4359	375412	0	no	OK	F	cytoplasm;nucleus;protein-containing complex	protein binding;RNA binding	RNP complex;sexual development
PF3D7_1117900	PF3D7_1117900	conserved Plasmodium protein, unknown function	N/A	25.4064	175366	0	no	OK	M	nucleus	N/A	N/A
PF3D7_1019000	PF3D7_1019000	eukaryotic translation initiation factor subunit eIF2A, putative	N/A	24.3769	280755	0	no	OK	O	cytosolic small ribosomal subunit;nucleus	mRNA binding;ribosome binding;tRNA binding;translation initiation factor activity	regulation of translation
PF3D7_0518700	PF3D7_0518700	mRNA-binding protein PUF1	PUF1	5.3837	224087	0	no	OK	M	cytoplasm	mRNA binding	posttranscriptional regulation of gene expression;regulation of RNA stability;regulation of translation
PF3D7_1107300	PF3D7_1107300	polyadenylate-binding protein-interacting protein 1, putative	PAIP1	5.13416	381872	0	no	RI	M	eukaryotic translation initiation factor 4F complex;nucleus	mRNA binding;mRNA cap binding;translation initiation factor activity
PF3D7_1431100	PF3D7_1431100	PhIL1 interacting protein PIP2	PIP2	4.92392	40748	0	no	OK	M	inner membrane pellicle complex	protein binding	N/A
PF3D7_1447000	PF3D7_1447000	40S ribosomal protein S5	N/A	4.84259	29958	0	no	eTZ	O	cytosolic small ribosomal subunit;nucleus	RNA binding;structural constituent of ribosome	translation
PF3D7_1430800	PF3D7_1430800	PhIL1 interacting protein PIP3	PIP3	4.8383	30466	0	no	OK	O	cell periphery;inner membrane pellicle complex	protein binding	N/A
PF3D7_1435700	PF3D7_1435700	ataxin-2 like protein, putative	N/A	4.75561	105193	0	no	OK	M	cytoplasmic stress granule;mitochondrion	RNA binding	regulation of cytoplasmic mRNA processing body assembly;stress granule assembly
PF3D7_0317600	PF3D7_0317600	40S ribosomal protein S11, putative	RPS11	4.63748	18760	0	no	RI, OK	F	cytosolic small ribosomal subunit;extracellular vesicle;nucleus	structural constituent of ribosome	translation
PF3D7_0323800	PF3D7_0323800	conserved Plasmodium protein, unknown function	N/A	4.61467	114842	0	no	GCV	O	nucleus	mRNA binding	N/A
PF3D7_1466800	PF3D7_1466800	NOC3 domain-containing protein, putative	NOC3DP	4.59969	105448	0	no	OK	F	nucleus	chromatin binding	chromatin remodeling;ribosome organization
PF3D7_1408600	PF3D7_1408600	40S ribosomal protein S8e, putative	N/A	4.542	25051	0	no	RI, eTZ	O	cytosolic small ribosomal subunit;nucleus	RNA binding;structural constituent of ribosome	maturation of SSU-rRNA from tricistronic rRNA transcript (SSU-rRNA, 5.8S rRNA, LSU-rRNA);translation
PF3D7_1103800	PF3D7_1103800	CCR4-NOT transcription complex subunit NOT1-G, putative	NOT1-G	4.53297	391942	4	no	OK	M	CCR4-NOT complex;CCR4-NOT core complex;P-body;cytosol;nucleus	mRNA binding;molecular adaptor activity	negative regulation of translation;nuclear-transcribed mRNA catabolic process, deadenylation-dependent decay
PF3D7_1331800	PF3D7_1331800	60S ribosomal protein L23, putative	N/A	4.47133	14993	0	no	eTZ	O	cytosolic large ribosomal subunit;nucleus	RNA binding;large ribosomal subunit rRNA binding;structural constituent of ribosome
PF3D7_1415400	PF3D7_1415400	Btz domain-containing protein, putative	N/A	4.40303	178501	0	no	OK	M	nucleus	mRNA binding	N/A
PF3D7_1423700	PF3D7_1423700	NTF2-like domain-containing protein, putative	N/A	4.34107	183575	0	no	RI	M	cytoplasm;nucleus	N/A	N/A
PF3D7_1465900	PF3D7_1465900	40S ribosomal protein S3	N/A	4.3369	24668	0	no	OK	F	cytosolic small ribosomal subunit;extracellular vesicle;nucleus	RNA binding;structural constituent of ribosome	translation
PF3D7_1224300	PF3D7_1224300	polyadenylate-binding protein 1, putative	PABP1	4.26343	97230	0	no	RI	O	P granule;cell surface;cytoplasm;cytosol;nuclear periphery;nucleus;ribonucleoprotein complex	RNA binding;mRNA 3'-UTR binding;mRNA binding;poly(A) binding;poly(U) RNA binding	RNA processing
PF3D7_0929200	PF3D7_0929200	RNA-binding protein, putative	N/A	4.13682	33598	0	no	OK	M	cytoplasm;nucleus	mRNA binding	N/A
PF3D7_0520000	PF3D7_0520000	40S ribosomal protein S9, putative	RPS9	4.10752	22123	0	no	RI	O	RNA N6-methyladenosine methyltransferase complex;cytosolic small ribosomal subunit;nucleus;small ribosomal subunit;small-subunit processome	RNA binding;rRNA binding;structural constituent of ribosome	positive regulation of translational fidelity
PF3D7_0703500	PF3D7_0703500	erythrocyte membrane-associated antigen	N/A	4.08689	264916	0	no	RI, eTZ	M	membrane;nucleus	RNA binding;mRNA binding	N/A
PF3D7_0706500	PF3D7_0706500	conserved Plasmodium protein, unknown function	N/A	4.04827	196569	0	no	RI	M	nucleus	RNA binding;mRNA binding	N/A
PF3D7_0513600	PF3D7_0513600	deoxyribodipyrimidine photo-lyase, putative	N/A	4.04258	129199	0	no	OK	F	nucleus	deoxyribodipyrimidine photo-lyase activity	DNA repair;photoreactive repair
PF3D7_1409800	PF3D7_1409800	CUGBP Elav-like family member 2, putative	CELF2	3.94578	59275	0	no	OK	O	P granule;cytoplasm;nucleus;ribonucleoprotein complex	RNA binding;mRNA binding	N/A
PF3D7_1474900	PF3D7_1474900	trailer hitch homolog, putative	CITH	3.9052	38569	0	no	OK	O	P granule;P-body;cytoplasm;messenger ribonucleoprotein complex;nucleus	mRNA binding	P-body assembly;mRNA catabolic process;stress granule assembly
PF3D7_0516900	PF3D7_0516900	60S ribosomal protein L2	RPL2	3.81848	28000	0	no	eTZ	O	cytosolic large ribosomal subunit;nucleus	RNA binding;structural constituent of ribosome	cytoplasmic translation;translation
PF3D7_0818200	PF3D7_0818200	14-3-3 protein	14-3-3I	3.79843	30193	0	no	lTZ	M	cytoplasm;extracellular vesicle;food vacuole;nucleus	RNA binding;histone binding;protein binding	entry into host
PF3D7_1134600	PF3D7_1134600	CCCH-type zinc finger protein ZNF4	ZNF4	3.79236	203986	0	no	OK	O	cytoplasm;nucleus;protein-containing complex	protein binding;RNA binding	RNP complex
PF3D7_0810600	PF3D7_0810600	ATP-dependent RNA helicase DBP1, putative	DBP1	3.70625	108635	0	no	RI	O	P granule;nucleus	RNA binding;RNA helicase activity;mRNA binding	regulation of translation
PF3D7_0903900	PF3D7_0903900	60S ribosomal protein L32	RPL32	3.65722	15527	0	no	RI, GCII	O	cytosolic large ribosomal subunit;nucleus	RNA binding;rRNA binding;structural constituent of ribosome	translation
PF3D7_1323400	PF3D7_1323400	60S ribosomal protein L23	RPL23	3.54804	22093	0	no	RI	M	cytosolic large ribosomal subunit;nucleus	rRNA binding;structural constituent of ribosome	ribosomal large subunit assembly;translation
PF3D7_0316800	PF3D7_0316800	40S ribosomal protein S15A, putative	N/A	3.48509	14874	0	no	OK	O	cytosolic small ribosomal subunit;nucleus	RNA binding;structural constituent of ribosome	translation
PF3D7_0105700	PF3D7_0105700	asparagine-rich antigen Pfa35-2	Pfa35-1	3.38654	364073	0	no	OK	M	Set1C/COMPASS complex;nucleus	mRNA binding	histone H3-K4 methylation
PF3D7_0108300	PF3D7_0108300	conserved Plasmodium protein, unknown function	ARP	3.33123	254993	0	no	eTZ	O	host cell cytoplasm;host cell surface	mRNA binding	N/A
PF3D7_1248700	PF3D7_1248700	conserved protein, unknown function	N/A	3.30539	231318	0	no	OK	M	nucleus	N/A	chromatin remodeling
PF3D7_0618300	PF3D7_0618300	60S ribosomal protein L27a, putative	N/A	3.27668	16723	0	no	RI	F	cytosolic large ribosomal subunit;large ribosomal subunit;nucleus	structural constituent of ribosome	translation
PF3D7_0602000	PF3D7_0602000	zinc finger protein, putative/uncharacterized protein	PDG2	3.12441	165399	0	no	OK	M	N/A	metal ion binding	N/A
PF3D7_1036900	PF3D7_1036900	conserved Plasmodium protein, unknown function	N/A	3.11346	192685	0	no	RI, OK	M	RNA N6-methyladenosine methyltransferase complex;nucleus	mRNA binding	N/A
PF3D7_0517300	PF3D7_0517300	serine/arginine-rich splicing factor 1	SR1	3.06454	34561	0	no	RI	O	cytoplasm;nuclear speck;nucleus;spliceosomal complex	RNA binding;phosphorylated histone binding	RNA splicing;cellular response to DNA damage stimulus;mRNA cis splicing, via spliceosome;mRNA processing;regulation of alternative mRNA splicing, via spliceosome;regulation of mRNA splicing, via spliceosome
PF3D7_1130100	PF3D7_1130100	60S ribosomal protein L38	RPL38	3.04278	10314	0	no	GCV	F	cytosolic large ribosomal subunit;nucleus	structural constituent of ribosome	ribonucleoprotein complex assembly;translation
PF3D7_1366900	PF3D7_1366900	conserved protein, unknown function	N/A	3.02689	78574	0	no	RI	M	cytoplasm;nucleus	mRNA binding	N/A
PF3D7_1011800	PF3D7_1011800	PRE-binding protein	PREBP	3.01456	131626	0	no	OK	F	cytoplasm;nucleus	DNA-binding transcription factor activity;RNA binding;double-stranded DNA binding;mRNA binding;sequence-specific DNA binding	regulation of gene expression;regulation of transcription, DNA-templated
PF3D7_1417900	PF3D7_1417900	ATP synthase-associated protein, putative	ATPTG9	2.91666	16831	0	no	GCV	F	mitochondrion	N/A	ATP synthase complex
PF3D7_1110400	PF3D7_1110400	RNA-binding protein, putative	N/A	2.8611	173924	0	no	RI	M	nucleus	mRNA binding	N/A
PF3D7_0818900	PF3D7_0818900	heat shock protein 70	HSP70	2.80982	73915	0	no	RI, eTZ	M	cell surface;cytoplasm;cytosol;extracellular vesicle;food vacuole;nucleus	ATP binding;ATP hydrolysis activity;RNA binding;heat shock protein binding;misfolded protein binding;phosphatidylinositol-3-phosphate binding;protein binding;protein folding chaperone;unfolded protein binding	cellular response to unfolded protein;chaperone cofactor-dependent protein refolding;protein refolding;response to heat;response to unfolded protein
PF3D7_1130200	PF3D7_1130200	60S ribosomal protein P0	PfP0	2.72723	34968	0	no	RI	O	cytosolic large ribosomal subunit;extracellular vesicle;intracellular;nucleus	RNA binding;large ribosomal subunit rRNA binding;structural constituent of ribosome	cytoplasmic translation;ribosomal large subunit assembly;translation
PF3D7_0604500	PF3D7_0604500	GYF domain-containing protein, putative	N/A	2.70837	334410	0	no	RI	M	nucleus	mRNA binding	N/A
PF3D7_1444800	PF3D7_1444800	fructose-bisphosphate aldolase	FBPA	2.69917	40105	0	no	eTZ	M	cell surface;cytoplasm;cytosol;extracellular vesicle;nucleus	RNA binding;actin binding;fructose-bisphosphate aldolase activity	actin polymerization or depolymerization;fructose 1,6-bisphosphate metabolic process;glycolytic process
PF3D7_0813900	PF3D7_0813900	40S ribosomal protein S16, putative	RPS16	2.66351	16285	0	no	RI	O	cytosolic small ribosomal subunit;nucleus;small ribosomal subunit	RNA binding;structural constituent of ribosome	maturation of SSU-rRNA from tricistronic rRNA transcript (SSU-rRNA, 5.8S rRNA, LSU-rRNA);translation
PF3D7_0517000	PF3D7_0517000	60S ribosomal protein L12, putative	N/A	2.5555	18112	0	no	eTZ	O	cytosolic large ribosomal subunit;large ribosomal subunit;nucleus;ribosome	large ribosomal subunit rRNA binding;rRNA binding;structural constituent of ribosome	ribosomal large subunit assembly;translation
PF3D7_0518200	PF3D7_0518200	SWIB/MDM2 domain-containing protein	MDM2	2.34	15496	0	no	GCV	F	mitochondrion;nucleus	protein binding	regulation of transcription by RNA polymerase II
PF3D7_1309100	PF3D7_1309100	60S ribosomal protein L24, putative	N/A	2.18605	19245	0	no	OK	O	cytosolic large ribosomal subunit;nucleus	RNA binding;structural constituent of ribosome	assembly of large subunit precursor of preribosome;ribosomal large subunit assembly;translation
PF3D7_0608800	PF3D7_0608800	ornithine aminotransferase	OAT	2.16435	46055	0	no	eTZ	F	cytoplasm;extracellular vesicle;food vacuole;intracellular;mitochondrion	RNA binding;identical protein binding;ornithine-oxo-acid transaminase activity;protein binding;pyridoxal phosphate binding	arginine catabolic process to glutamate;arginine catabolic process to proline via ornithine;ornithine metabolic process
PF3D7_1006200	PF3D7_1006200	DNA/RNA-binding protein Alba 3	ALBA3	1.72253	11977	0	no	RI	O	RNA N6-methyladenosine methyltransferase complex;extracellular vesicle;food vacuole;nucleus	DNA binding;RNA binding;endonuclease activity;mRNA binding;protein binding
PF3D7_1216500	PF3D7_1216500	male development gene 1	MDV1	1.65513	25757	0	no	OK	O	osmiophilic body;plasma membrane;symbiont-containing vacuole membrane;vacuolar membrane		exit from host cell
PF3D7_0314700	PF3D7_0314700	RING finger protein RNF1	RNF1		135638	0	no	OK	M	cytoplasm;nucleus	histone binding;ubiquitin protein ligase activity	ubiquitin-dependent protein catabolic process
PF3D7_0315600	PF3D7_0315600	male development protein MD3	MD3		57072	0	no	OK	M	cytoplasm;nucleus;protein-containing complex	protein binding;RNA binding	RNP complex;sexual development
Name	newly named in this study
	highly expressed in females
	highly expressed in males
	highly expressed in gametocytes of both sexes
	highly expressed in gametocytes and expressed in asexual blood stages
	bait
	bait
