# Supplementary material for: The Plasmodium falciparum RING Finger Protein PfRNF1 Forms an Interaction Network with Regulators of Sexual Development
Source: Int J Mol Sci. 2025 Jun 7;26(12):5470. doi: 10.3390/ijms26125470 (PMC12193022; doi:10.3390/ijms26125470)
Supplement: Supplementary file 1 [file ijms-26-05470-s001.zip › Farrukh et al-IJMS-Table S3-string MLC clusters.xlsx]

## Sheet: Description
		The Plasmodium falciparum RING finger protein PfRNF1 forms an interaction network with regulators of sexual development
		Afia Farrukh, Sherihan Musa, Ute Distler, Stefan Tenzer, Gabriele Pradel and Che Julius Ngwa
		Table S3. STRING MLC cluster analysis of PfRNF1 interactors

## Sheet: string_MCL_cluster_descriptions
#clustering method	cluster number	cluster color	gene count	primary description	secondary description	tertiary description	protein names
MCL	1	Red	56	GTP hydrolysis and joining of the 60S ribosomal subunit	Ribosome	-	PF3D7_1202600, PF3D7_0517000, PF3D7_0516900, PF3D7_1323400, PF3D7_0516200, PF3D7_1426100, PF3D7_1368100, PF3D7_1357000, PF3D7_1366500, PF3D7_1128200, PF3D7_0815600, PF3D7_1410600, PF3D7_1407100, PF3D7_0607000, PF3D7_1331800, PF3D7_1003500, PF3D7_1451100, PF3D7_0520000, PF3D7_1341200, PF3D7_1465900, PF3D7_0507100, PF3D7_1421200, PF3D7_1142500, PF3D7_1365900, PF3D7_0415900, PF3D7_0618300, PF3D7_113…
MCL	2	Brown	8	Glycolytic process	-	-	PF3D7_1015900, PF3D7_0621200, PF3D7_1462800, PF3D7_0922500, PF3D7_1128300, PF3D7_1444800, PF3D7_1246200, PF3D7_1021600
MCL	3	Dark Golden Rod	7	Protein folding	Stress response	-	PF3D7_0818900, PF3D7_1211400, PF3D7_0708800, PF3D7_1434300, PF3D7_0708400, PF3D7_1437900, PF3D7_1142100
MCL	4	Yellow	6	CCR4-NOT core complex	-	-	PF3D7_0811300, PF3D7_0518700, PF3D7_1103800, PF3D7_1417200, PF3D7_1128600, PF3D7_0507600
MCL	5	Olive	5	Chromatin organization	Nucleosome, and Zinc finger, PHD-type, conserved site	-	PF3D7_1472200, PF3D7_1105000, PF3D7_0518200, PF3D7_0624600, PF3D7_1011800
MCL	6	Green	5	Nuclear transport, and Aldo/keto reductase family	-	-	PF3D7_0711500, PF3D7_0419600, PF3D7_1412300, PF3D7_1446500, PF3D7_1117700
MCL	7	Green 2	4	Microtubule-based process	Supramolecular complex	Tubulin/FtsZ family, C-terminal domain	PF3D7_1322200, PF3D7_0422300, PF3D7_1008700, PF3D7_1466600
MCL	8	Light Green	4	mRNA decay by 5 to 3 exoribonuclease	P-body	-	PF3D7_0320800, PF3D7_0606600, PF3D7_1032100, PF3D7_1474900
MCL	9	Medium Sea Green	3	Nuclear speck, and RNA recognition motif domain, eukaryote	-	-	PF3D7_0302100, PF3D7_0517300, PF3D7_0503300
MCL	10	Cyan	3	Eukaryotic translation initiation factor 4F complex, and Activation of the mRNA upon binding of the cap-binding complex and eIFs, and subsequent binding to 43S	-	-	PF3D7_0315100, PF3D7_1107300, PF3D7_1224300
MCL	11	Medium Purple	3	Prefoldin complex	-	-	PF3D7_0512000, PF3D7_1416900, PF3D7_1128100
MCL	12	Orchid	3	U4/U6 x U5 tri-snRNP complex	-	-	PF3D7_0810600, PF3D7_1110200, PF3D7_1474400
MCL	13	Purple	2	-	-	-	PF3D7_0627500, PF3D7_1134000
MCL	14	Hot Pink	2	Phagosome	Vacuolar proton-transporting V-type ATPase complex	Transferrin endocytosis and recycling	PF3D7_0806800, PF3D7_1323200
MCL	15	Pink	1	-	-	-	PF3D7_1235700

## Sheet: string_MCL_clusters
#clustering method	cluster number	cluster color	gene count	protein name	protein identifier	protein description
MCL	1	Red	56	PF3D7_0316800	36329.O77395	40S ribosomal protein S15A, putative; Belongs to the universal ribosomal protein uS8 family.
MCL	1	Red	56	PF3D7_0317600	36329.O77381	40S ribosomal protein S11, putative; Belongs to the universal ribosomal protein uS17 family.
MCL	1	Red	56	PF3D7_0322900	36329.O97313	40S ribosomal protein S3a; Belongs to the eukaryotic ribosomal protein eS1 family.
MCL	1	Red	56	PF3D7_0413600	36329.Q8I1V1	26S protease regulatory subunit 6B, putative; Belongs to the AAA ATPase family.
MCL	1	Red	56	PF3D7_0415900	36329.C0H4A6	Ribosomal protein L15; Belongs to the eukaryotic ribosomal protein eL15 family.
MCL	1	Red	56	PF3D7_0422400	36329.Q8IFP2	40S ribosomal protein S19.
MCL	1	Red	56	PF3D7_0507100	36329.Q8I431	60S ribosomal protein L4.
MCL	1	Red	56	PF3D7_0516200	36329.A0A5K1K925	40S ribosomal protein S11; Belongs to the universal ribosomal protein uS11 family.
MCL	1	Red	56	PF3D7_0516900	36329.Q8I3T9	60S ribosomal protein L2.
MCL	1	Red	56	PF3D7_0517000	36329.Q8I3T8	60S ribosomal protein L12, putative; Belongs to the universal ribosomal protein uL11 family.
MCL	1	Red	56	PF3D7_0520000	36329.Q8I3R0	40S ribosomal protein S9, putative; Belongs to the universal ribosomal protein uS4 family.
MCL	1	Red	56	PF3D7_0607000	36329.C6KSR8	Translation initiation factor IF-2, putative.
MCL	1	Red	56	PF3D7_0618300	36329.C6KT23	60S ribosomal protein L27a, putative; Belongs to the universal ribosomal protein uL15 family.
MCL	1	Red	56	PF3D7_0619400	36329.C6KT34	Cell division cycle protein 48 homologue, putative.
MCL	1	Red	56	PF3D7_0705700	36329.C0H4K8	40S ribosomal protein S29, putative.
MCL	1	Red	56	PF3D7_0721600	36329.Q8IBN5	40S ribosomal protein S5, putative; Belongs to the universal ribosomal protein uS7 family.
MCL	1	Red	56	PF3D7_0726500	36329.Q8IBJ1	Ubiquitin carboxyl-terminal hydrolase, putative; Belongs to the peptidase C19 family.
MCL	1	Red	56	PF3D7_0813900	36329.Q8IAX5	40S ribosomal protein S16, putative; Belongs to the universal ribosomal protein uS9 family.
MCL	1	Red	56	PF3D7_0815600	36329.Q8IAZ3	Eukaryotic translation initiation factor 3 subunit G; RNA-binding component of the eukaryotic translation initiation factor 3 (eIF-3) complex, which is involved in protein synthesis of a specialized repertoire of mRNAs and, together with other initiation factors, stimulates binding of mRNA and methionyl-tRNAi to the 40S ribosome. The eIF-3 complex specifically targets and initiates translation of…
MCL	1	Red	56	PF3D7_0903900	36329.Q8I3B0	60S ribosomal protein L32.
MCL	1	Red	56	PF3D7_1003500	36329.Q8IK02	40S ribosomal protein S20e, putative.
MCL	1	Red	56	PF3D7_1021900	36329.Q8IJI4	PHAX domain-containing protein, putative.
MCL	1	Red	56	PF3D7_1105400	36329.Q8IIU8	40S ribosomal protein S4; Belongs to the eukaryotic ribosomal protein eS4 family.
MCL	1	Red	56	PF3D7_1128200	36329.Q8II81	Multiprotein-bridging factor 1, putative.
MCL	1	Red	56	PF3D7_1130100	36329.Q8II62	60S ribosomal protein L38; Belongs to the eukaryotic ribosomal protein eL38 family.
MCL	1	Red	56	PF3D7_1130200	36329.Q8II61	60S acidic ribosomal protein P0; Ribosomal protein P0 is the functional equivalent of E.coli protein L10.
MCL	1	Red	56	PF3D7_1130400	36329.Q8II60	26S protease regulatory subunit 6A, putative; Belongs to the AAA ATPase family.
MCL	1	Red	56	PF3D7_1142500	36329.Q8IHU0	60S ribosomal protein L28.
MCL	1	Red	56	PF3D7_1202600	36329.A0A144A0J9	Uncharacterized protein.
MCL	1	Red	56	PF3D7_1242700	36329.Q8I502	40S ribosomal protein S17, putative.
MCL	1	Red	56	PF3D7_1248900	36329.Q8I4U5	26S protease regulatory subunit 8, putative; Belongs to the AAA ATPase family.
MCL	1	Red	56	PF3D7_1250600	36329.Q8I4S8	Translation initiation factor eIF-2B subunit beta, putative; Belongs to the eIF-2B alpha/beta/delta subunits family.
MCL	1	Red	56	PF3D7_1309100	36329.Q8IEM3	60S ribosomal protein L24, putative.
MCL	1	Red	56	PF3D7_1311500	36329.Q8IEK3	26S protease regulatory subunit 7, putative; Belongs to the AAA ATPase family.
MCL	1	Red	56	PF3D7_1323400	36329.Q8IE82	60S ribosomal protein L23; Belongs to the universal ribosomal protein uL23 family.
MCL	1	Red	56	PF3D7_1331800	36329.Q8IE09	60S ribosomal protein L23, putative; Belongs to the universal ribosomal protein uL14 family.
MCL	1	Red	56	PF3D7_1341200	36329.Q8IDS6	60S ribosomal protein L18a; Belongs to the eukaryotic ribosomal protein eL20 family.
MCL	1	Red	56	PF3D7_1342000	36329.Q8IDR9	40S ribosomal protein S6.
MCL	1	Red	56	PF3D7_1357000	36329.Q8I0P6	Elongation factor 1-alpha; This protein promotes the GTP-dependent binding of aminoacyl- tRNA to the A-site of ribosomes during protein biosynthesis.
MCL	1	Red	56	PF3D7_1358800	36329.Q8IDB0	40S ribosomal protein S15; Belongs to the universal ribosomal protein uS15 family.
MCL	1	Red	56	PF3D7_1365900	36329.Q8ID50	Ubiquitin-60S ribosomal protein L40.
MCL	1	Red	56	PF3D7_1366500	36329.Q8ID43	Nucleoside diphosphate kinase.
MCL	1	Red	56	PF3D7_1368100	36329.Q8ID28	26S proteasome regulatory subunit RPN11, putative.
MCL	1	Red	56	PF3D7_1407100	36329.Q8IM23	rRNA 2'-O-methyltransferase fibrillarin, putative.
MCL	1	Red	56	PF3D7_1408600	36329.Q8IM10	40S ribosomal protein S8; Belongs to the eukaryotic ribosomal protein eS8 family.
MCL	1	Red	56	PF3D7_1410600	36329.Q8ILY9	Eukaryotic translation initiation factor 2 subunit gamma, putative.
MCL	1	Red	56	PF3D7_1421200	36329.Q8ILN8	40S ribosomal protein S25; Belongs to the eukaryotic ribosomal protein eS25 family.
MCL	1	Red	56	PF3D7_1424400	36329.Q8ILL2	60S ribosomal protein L7-3, putative.
MCL	1	Red	56	PF3D7_1426100	36329.Q8ILK2	Nascent polypeptide-associated complex subunit beta.
MCL	1	Red	56	PF3D7_1447000	36329.Q8IL02	40S ribosomal protein S5; Belongs to the universal ribosomal protein uS5 family.
MCL	1	Red	56	PF3D7_1451100	36329.Q8IKW5	Elongation factor 2.
MCL	1	Red	56	PF3D7_1460300	36329.C6S3J6	60S ribosomal protein L29; Belongs to the eukaryotic ribosomal protein eL29 family.
MCL	1	Red	56	PF3D7_1460700	36329.Q8IKM5	60S ribosomal protein L27.
MCL	1	Red	56	PF3D7_1465900	36329.Q8IKH8	40S ribosomal protein S3.
MCL	1	Red	56	PF3D7_1466300	36329.Q8IKH3	26S proteasome regulatory subunit RPN2, putative; Belongs to the proteasome subunit S1 family.
MCL	1	Red	56	PF3D7_1466800	36329.Q8IKG9	NOC3p domain-containing protein.
MCL	2	Brown	8	PF3D7_0621200	36329.C6KT50	Pyridoxal 5'-phosphate synthase subunit Pdx1; Catalyzes the formation of pyridoxal 5'-phosphate from ribose 5-phosphate (RBP), glyceraldehyde 3-phosphate (G3P) and ammonia. The ammonia is provided by Pdx2. Can also use ribulose 5-phosphate and dihydroxyacetone phosphate as substrates, resulting from enzyme- catalyzed isomerization of RBP and G3P, respectively. Belongs to the PdxS/SNZ family.
MCL	2	Brown	8	PF3D7_0922500	36329.P27362	Phosphoglycerate kinase.
MCL	2	Brown	8	PF3D7_1015900	36329.Q8IJN7	Enolase.
MCL	2	Brown	8	PF3D7_1021600	36329.Q8IJI7	Deoxyribose-phosphate aldolase, putative.
MCL	2	Brown	8	PF3D7_1128300	36329.Q8II80	ATP-dependent 6-phosphofructokinase.
MCL	2	Brown	8	PF3D7_1246200	36329.Q8I4X0	Actin-1; Actins are highly conserved proteins that are involved in various types of cell motility and are ubiquitously expressed in all eukaryotic cells. Actin assembles into short polymer microfilaments, these are thought to contribute to parasite gliding motility.
MCL	2	Brown	8	PF3D7_1444800	36329.Q7KQL9	Fructose-bisphosphate aldolase.
MCL	2	Brown	8	PF3D7_1462800	36329.Q8IKK7	Glyceraldehyde-3-phosphate dehydrogenase.
MCL	3	Dark Golden Rod	7	PF3D7_0708400	36329.Q8IC05	Heat shock protein 90.
MCL	3	Dark Golden Rod	7	PF3D7_0708800	36329.Q8IC01	Heat shock protein 110.
MCL	3	Dark Golden Rod	7	PF3D7_0818900	36329.Q8IB24	Heat shock protein 70; Belongs to the heat shock protein 70 family.
MCL	3	Dark Golden Rod	7	PF3D7_1142100	36329.Q8IHU4	J domain-containing protein.
MCL	3	Dark Golden Rod	7	PF3D7_1211400	36329.Q7KQK3	Heat shock protein DNAJ homologue Pfj4.
MCL	3	Dark Golden Rod	7	PF3D7_1434300	36329.Q8ILC1	STI1-like protein.
MCL	3	Dark Golden Rod	7	PF3D7_1437900	36329.Q8IL88	HSP40, subfamily A.
MCL	4	Yellow	6	PF3D7_0507600	36329.Q8I427	Protein CAF40, putative.
MCL	4	Yellow	6	PF3D7_0518700	36329.Q8I3S3	mRNA-binding protein PUF1.
MCL	4	Yellow	6	PF3D7_0811300	36329.C0H4T9	CCR4-associated factor 1.
MCL	4	Yellow	6	PF3D7_1103800	36329.Q8IIW4	CCR4-NOT transcription complex subunit 1, putative.
MCL	4	Yellow	6	PF3D7_1128600	36329.Q8II77	CCR4-NOT transcription complex subunit 2, putative.
MCL	4	Yellow	6	PF3D7_1417200	36329.Q8ILS4	NOT family protein, putative.
MCL	5	Olive	5	PF3D7_0518200	36329.C0H4E7	SWIB/MDM2 domain-containing protein.
MCL	5	Olive	5	PF3D7_0624600	36329.C6KT82	SNF2 helicase, putative.
MCL	5	Olive	5	PF3D7_1011800	36329.Q8IJS7	PRE-binding protein.
MCL	5	Olive	5	PF3D7_1105000	36329.Q8IIV2	Histone H4; Core component of nucleosome. Nucleosomes wrap and compact DNA into chromatin, limiting DNA accessibility to the cellular machineries which require DNA as a template. Histones thereby play a central role in transcription regulation, DNA repair, DNA replication and chromosomal stability. DNA accessibility is regulated via a complex set of post-translational modifications of histones, a…
MCL	5	Olive	5	PF3D7_1472200	36329.A0A144A4T0	Histone deacetylase, putative.
MCL	6	Green	5	PF3D7_0419600	36329.Q76NN6	Ran-specific GTPase-activating protein 1, putative.
MCL	6	Green	5	PF3D7_0711500	36329.C0H4M6	Regulator of chromosome condensation, putative.
MCL	6	Green	5	PF3D7_1117700	36329.Q7KQK6	GTP-binding nuclear protein; GTP-binding protein involved in nucleocytoplasmic transport. Required for the import of protein into the nucleus and also for RNA export. Involved in chromatin condensation and control of cell cycle. Belongs to the small GTPase superfamily. Ran family.
MCL	6	Green	5	PF3D7_1412300	36329.Q8ILX1	Nuclear transport factor 2, putative.
MCL	6	Green	5	PF3D7_1446500	36329.Q8IL08	Nucleoporin NUP313, putative.
MCL	7	Green 2	4	PF3D7_0422300	36329.Q8IFP3	Tubulin alpha chain; Tubulin is the major constituent of microtubules. It binds two moles of GTP, one at an exchangeable site on the beta chain and one at a non-exchangeable site on the alpha chain.
MCL	7	Green 2	4	PF3D7_1008700	36329.Q7KQL5	Tubulin beta chain; Tubulin is the major constituent of microtubules. It binds two moles of GTP, one at an exchangeable site on the beta chain and one at a non-exchangeable site on the alpha chain.
MCL	7	Green 2	4	PF3D7_1322200	36329.A0A5K1K9E8	Uncharacterized protein.
MCL	7	Green 2	4	PF3D7_1466600	36329.Q8IKH1	Enkurin domain-containing protein, putative.
MCL	8	Light Green	4	PF3D7_0320800	36329.O97285	ATP-dependent RNA helicase DDX6; Belongs to the DEAD box helicase family.
MCL	8	Light Green	4	PF3D7_0606600	36329.C6KSR4	Uncharacterized protein.
MCL	8	Light Green	4	PF3D7_1032100	36329.Q8IJ85	mRNA-decapping enzyme subunit 1, putative.
MCL	8	Light Green	4	PF3D7_1474900	36329.Q8IK89	Trailer hitch homolog, putative.
MCL	9	Medium Sea Green	3	PF3D7_0302100	36329.O77306	Serine/threonine protein kinase.
MCL	9	Medium Sea Green	3	PF3D7_0503300	36329.Q8I468	Serine/arginine-rich splicing factor 12.
MCL	9	Medium Sea Green	3	PF3D7_0517300	36329.Q8I3T5	Serine/arginine-rich splicing factor 1.
MCL	10	Cyan	3	PF3D7_0315100	36329.O97266	Eukaryotic translation initiation factor 4E; Belongs to the eukaryotic initiation factor 4E family.
MCL	10	Cyan	3	PF3D7_1107300	36329.Q8IIS9	Polyadenylate-binding protein-interacting protein 1, putative.
MCL	10	Cyan	3	PF3D7_1224300	36329.Q8I5H4	Polyadenylate-binding protein; Binds the poly(A) tail of mRNA. Belongs to the polyadenylate-binding protein type-1 family.
MCL	11	Medium Purple	3	PF3D7_0512000	36329.Q8I3Y6	Probable prefoldin subunit 6; Binds specifically to cytosolic chaperonin (c-CPN) and transfers target proteins to it. Binds to nascent polypeptide chain and promotes folding in an environment in which there are many competing pathways for nonnative proteins (By similarity).
MCL	11	Medium Purple	3	PF3D7_1128100	36329.Q8II82	Prefoldin subunit 5, putative.
MCL	11	Medium Purple	3	PF3D7_1416900	36329.Q8ILS7	Prefoldin subunit 2, putative.
MCL	12	Orchid	3	PF3D7_0810600	36329.Q8IAU1	ATP-dependent RNA helicase DBP1, putative.
MCL	12	Orchid	3	PF3D7_1110200	36329.Q8IIR0	Pre-mRNA-processing factor 6, putative.
MCL	12	Orchid	3	PF3D7_1474400	36329.Q8IK94	Uncharacterized protein.
MCL	13	Purple	2	PF3D7_0627500	36329.C6KTB1	Protein DJ-1.
MCL	13	Purple	2	PF3D7_1134000	36329.Q8II24	Heat shock protein 70; Belongs to the heat shock protein 70 family.
MCL	14	Hot Pink	2	PF3D7_0806800	36329.Q8IAQ8	V-type proton ATPase subunit a, putative.
MCL	14	Hot Pink	2	PF3D7_1323200	36329.Q8IE84	V-type proton ATPase subunit G, putative.
MCL	15	Pink	1	PF3D7_1235700	36329.Q8I0V2	ATP synthase subunit beta; Produces ATP from ADP in the presence of a proton gradient across the membrane.
